# Supplementary material for: Integrated analysis of protein sequence and structure redefines viral diversity and the taxonomy of the Flaviviridae
Source: bioRxiv. 2025 Jan 18:2025.01.17.632993. Preprint. [Version 1] doi: 10.1101/2025.01.17.632993 (PMC11760431; doi:10.1101/2025.01.17.632993)
Supplement: Supplement 1 [file media-1.xlsx]

## Sheet: Sheet1
Accession_number	Name	Date	INDSC Description	INDSC taxonomy
OX394137	Cnidaria_flavivirus	2022.98	Cnidaria flavivirus polyprotein, complete cds	Riboviria	Orthornavirae	Kitrinoviricota	Flasuviricetes	Amarillovirales	Flaviviridae	Orthoflavivirus
MK473878	Crangon_crangon_flavivirus	2019.34	Crangon crangon flavivirus, complete genome	Riboviria	Orthornavirae	Kitrinoviricota	Flasuviricetes	Amarillovirales	Flaviviridae
MK473877	Gammarus_chevreuxi_flavivirus	2019.34	Gammarus chevreuxi flavivirus isolate 100_1, complete genome	Riboviria	Orthornavirae	Kitrinoviricota	Flasuviricetes	Amarillovirales	Flaviviridae
MK473881	Gammarus_pulex_flavivirus	2019.34	Gammarus pulex flavivirus isolate GPCM, complete genome	Riboviria	Orthornavirae	Kitrinoviricota	Flasuviricetes	Amarillovirales	Flaviviridae
OX394149	Harrimaniidae_flavivirus	2022.98	Harrimaniidae flavivirus polyprotein, complete cds	Riboviria	Orthornavirae	Kitrinoviricota	Flasuviricetes	Amarillovirales	Flaviviridae	Orthoflavivirus
OX394156	Photeros_flavivirus	2022.98	Photeros flavi like virus polyprotein, complete cds	Riboviria	Orthornavirae	Kitrinoviricota	Flasuviricetes	Amarillovirales	Flaviviridae	Orthoflavivirus
OX394161	Sea-firefly_flavivirus	2022.98	Sea-firefly flavivirus polyprotein, complete cds	Riboviria	Orthornavirae	Kitrinoviricota	Flasuviricetes	Amarillovirales	Flaviviridae	Orthoflavivirus
OX394152	African_cichlid_flavi-like_virus	2022.98	African cichlid flavi-like virus polyprotein, complete cds	Riboviria	Orthornavirae	Kitrinoviricota	Flasuviricetes	Amarillovirales	Flaviviridae
OX394159	Chowder_bay_tunicate_associated_flavi-like	2022.98	Chowder bay tunicate associated flavi-like virus polyprotein,	Riboviria	Orthornavirae	Kitrinoviricota	Flasuviricetes	Amarillovirales	Flaviviridae
MF776369	Cyclopterus_lumpus_virus	2017.92	Cyclopterus lumpus virus isolate R170217-6L polyprotein gene,	Riboviria	Orthornavirae	Kitrinoviricota	Flasuviricetes	Amarillovirales	Flaviviridae	Orthoflavivirus
MW208759	Embiopteran_flavi-related_virus	2021.26	Embiopteran flavi-related virus isolate OKIAV324 polyprotein gene,	Riboviria	Orthornavirae	Kitrinoviricota	Flasuviricetes	Amarillovirales	Flaviviridae
MT949664	Flavivirus_sp.	2020.81	Flavivirus sp. isolate sequence_91 genomic sequence	Riboviria	Orthornavirae	Kitrinoviricota	Flasuviricetes	Amarillovirales	Flaviviridae	Orthoflavivirus
MT075326	Salmon_flavivirus	2020.44	Salmon flavivirus strain Davis_UGA, complete genome	Riboviria	Orthornavirae	Kitrinoviricota	Flasuviricetes	Amarillovirales	Flaviviridae
MK473875	Southern_pygmy_squid_flavivirus	2019.34	Southern pygmy squid flavivirus isolate 201405, complete genome	Riboviria	Orthornavirae	Kitrinoviricota	Flasuviricetes	Amarillovirales	Flaviviridae
MZ229974	Tamana_bat_virus	2021.62	Tamana bat virus isolate P3 Vero, complete genome	Riboviria	Orthornavirae	Kitrinoviricota	Flasuviricetes	Amarillovirales	Flaviviridae	Orthoflavivirus
MW052131	Waxsystermes_virus	2021.03	Waxsystermes virus isolate 5A_AMI_1 polyprotein and hypothetical	Riboviria
MG599986	Wenzhou_shark_flavivirus	2018.85	Wenzhou shark flavivirus strain WZSS16343 polyprotein gene,	Riboviria	Orthornavirae	Kitrinoviricota	Flasuviricetes	Amarillovirales	Flaviviridae
LC536088	Aedes_flavivirus	2020.69	Aedes flavivirus AEFV/MQ/29/Bogor/2017 gene for polyprotein	Riboviria	Orthornavirae	Kitrinoviricota	Flasuviricetes	Amarillovirales	Flaviviridae	Orthoflavivirus
KC181923	Aedes_flavivirus	2013.31	Aedes flavivirus strain AEFV-SPFLD-MO-2011-MP6, complete genome	Riboviria	Orthornavirae	Kitrinoviricota	Flasuviricetes	Amarillovirales	Flaviviridae	Orthoflavivirus
KJ741266	Aedes_flavivirus	2015.1	Aedes flavivirus strain Bangkok, complete genome	Riboviria	Orthornavirae	Kitrinoviricota	Flasuviricetes	Amarillovirales	Flaviviridae	Orthoflavivirus
KX148546	Anopheles_flavivirus_variant_1	2018.61	Anopheles flavivirus variant 1, complete genome	Riboviria	Orthornavirae	Kitrinoviricota	Flasuviricetes	Amarillovirales	Flaviviridae	Anopheles flavivirus Liberia/2013
KX669688	Calbertado_virus	2017.47	Calbertado virus isolate 44-13 polyprotein gene, complete cds	Riboviria	Orthornavirae	Kitrinoviricota	Flasuviricetes	Amarillovirales	Flaviviridae	Orthoflavivirus
MW434106	Calbertado_virus	2021.38	MAG: Calbertado virus isolate CMS001_032_ALCO genomic sequence	Riboviria	Orthornavirae	Kitrinoviricota	Flasuviricetes	Amarillovirales	Flaviviridae	Orthoflavivirus
LR694076	Cell_fusing_agent_virus	2020.23	Cell fusing agent virus polyprotein gene for polyprotein,	Riboviria	Orthornavirae	Kitrinoviricota	Flasuviricetes	Amarillovirales	Flaviviridae	Orthoflavivirus
MH237596	Cell_fusing_agent_virus	2018.38	Cell fusing agent virus strain 2, complete genome	Riboviria	Orthornavirae	Kitrinoviricota	Flasuviricetes	Amarillovirales	Flaviviridae	Orthoflavivirus
MH188007	Culex_Flavi-like_virus	2019.7	Culex Flavi-like virus strain CFVL/San Francisco, complete genome	Riboviria	Orthornavirae	Kitrinoviricota	Flasuviricetes	Amarillovirales	Flaviviridae
AB262759	Culex_flavivirus	2019.39	Culex flavivirus, complete genome	Riboviria	Orthornavirae	Kitrinoviricota	Flasuviricetes	Amarillovirales	Flaviviridae	Orthoflavivirus
MF153378	Culex_theileri_flavivirus	2019.42	Culex theileri flavivirus, complete genome	Riboviria	Orthornavirae	Kitrinoviricota	Flasuviricetes	Amarillovirales	Flaviviridae	Orthoflavivirus
HE574573	Culex_theileri_flavivirus_RP-2011	2012.56	Culex theileri flavivirus RP-2011 gene for viral polyprotein,	Riboviria	Orthornavirae	Kitrinoviricota	Flasuviricetes	Amarillovirales	Flaviviridae	Orthoflavivirus
KT599442	Culiseta_flavivirus	2018.61	Culiseta flavivirus strain 502-13, complete genome	Riboviria	Orthornavirae	Kitrinoviricota	Flasuviricetes	Amarillovirales	Flaviviridae
JQ268258	Hanko_virus	2019.39	Hanko virus polyprotein gene, complete cds	Riboviria	Orthornavirae	Kitrinoviricota	Flasuviricetes	Amarillovirales	Flaviviridae	Orthoflavivirus
AY149905	Kamiti_River_virus	2019.39	Kamiti River virus, complete genome	Riboviria	Orthornavirae	Kitrinoviricota	Flasuviricetes	Amarillovirales	Flaviviridae	Orthoflavivirus
MF352615	Karumba_virus	2017.49	Karumba virus isolate KRBV Kim1 polyprotein gene, complete cds	Riboviria	Orthornavirae	Kitrinoviricota	Flasuviricetes	Amarillovirales	Flaviviridae
ON949931	Kilpisjarvi_flavivirus	2022.61	MAG: Kilpisjarvi flavivirus isolate FIN/L-2018/90, complete genome	Riboviria	Orthornavirae	Kitrinoviricota	Flasuviricetes	Amarillovirales	Flaviviridae	Orthoflavivirus
MF352616	Mac_Peak_virus	2018.61	Mac Peak virus isolate McPV 150840 polyprotein gene, complete cds	Riboviria	Orthornavirae	Kitrinoviricota	Flasuviricetes	Amarillovirales	Flaviviridae
LC567153	Mansonia_flavivirus	2020.53	Mansonia flavivirus bvmq18-1 RNA, nearly complete genome	Riboviria	Orthornavirae	Kitrinoviricota	Flasuviricetes	Amarillovirales	Flaviviridae	Orthoflavivirus
KX907452	Menghai_flavivirus	2018.65	Menghai flavivirus isolate MHAedFV1, complete genome	Riboviria	Orthornavirae	Kitrinoviricota	Flasuviricetes	Amarillovirales	Flaviviridae
KP688058	Mercadeo_virus	2019.39	Mercadeo virus isolate ER-M10, complete genome	Riboviria	Orthornavirae	Kitrinoviricota	Flasuviricetes	Amarillovirales	Flaviviridae	Orthoflavivirus
AB981186	Mosquito_flavivirus	2015.83	Mosquito flavivirus gene for polyprotein, complete cds, strain:	Riboviria	Orthornavirae	Kitrinoviricota	Flasuviricetes	Amarillovirales	Flaviviridae	Orthoflavivirus
KC464457	Mosquito_flavivirus	2019.39	Mosquito flavivirus isolate LSFlaviV-A20-09, complete genome	Riboviria	Orthornavirae	Kitrinoviricota	Flasuviricetes	Amarillovirales	Flaviviridae	Orthoflavivirus
GQ165809	Nakiwogo_virus	2018.61	Nakiwogo virus strain Uganda08 polyprotein gene, partial cds	Riboviria	Orthornavirae	Kitrinoviricota	Flasuviricetes	Amarillovirales	Flaviviridae
JQ957875	Nienokoue_virus	2018.61	Nienokoue virus isolate B51/CI/2004, complete genome	Riboviria	Orthornavirae	Kitrinoviricota	Flasuviricetes	Amarillovirales	Flaviviridae
KY345399	Ochlerotatus_caspius_flavivirus	2019.39	Ochlerotatus caspius flavivirus isolate 1608 polyprotein gene,	Riboviria	Orthornavirae	Kitrinoviricota	Flasuviricetes	Amarillovirales	Flaviviridae	Orthoflavivirus
LC567152	Ochlerotatus_scapularis_flavivirus	2020.53	Ochlerotatus scapularis flavivirus bvmq18-25 RNA, nearly complete	Riboviria	Orthornavirae	Kitrinoviricota	Flasuviricetes	Amarillovirales	Flaviviridae	Orthoflavivirus
KC505248	Palm_Creek_virus	2019.39	Palm Creek virus isolate 56 polyprotein gene, complete cds	Riboviria	Orthornavirae	Kitrinoviricota	Flasuviricetes	Amarillovirales	Flaviviridae	Orthoflavivirus
KT192549	Parramatta_River_virus	2019.39	Parramatta River virus isolate 92-B115745, complete genome	Riboviria	Orthornavirae	Kitrinoviricota	Flasuviricetes	Amarillovirales	Flaviviridae	Orthoflavivirus
FJ644291	Quang_Binh_virus	2019.39	Quang Binh virus, complete genome	Riboviria	Orthornavirae	Kitrinoviricota	Flasuviricetes	Amarillovirales	Flaviviridae	Orthoflavivirus
MH827524	Quang_Binh_virus	2019.58	Quang Binh virus isolate JM17156/China/2017, complete genome	Riboviria	Orthornavirae	Kitrinoviricota	Flasuviricetes	Amarillovirales	Flaviviridae	Orthoflavivirus
MH899446	Sabethes_flavivirus	2018.92	Sabethes flavivirus isolate Ms42, complete genome	Riboviria	Orthornavirae	Kitrinoviricota	Flasuviricetes	Amarillovirales	Flaviviridae
LC540441	Tabanus_rufidens_flavivirus	2020.79	Tabanus rufidens flavivirus 18HF18 gene for polyprotein, complete	Riboviria	Orthornavirae	Kitrinoviricota	Flasuviricetes	Amarillovirales	Flaviviridae	Orthoflavivirus
MZ202252	Tafomo_virus	2022.36	Tafomo virus strain TV/B22-CI-2004, complete genome	Riboviria	Orthornavirae	Kitrinoviricota	Flasuviricetes	Amarillovirales	Flaviviridae
KU201526	Xishuangbanna_aedes_flavivirus	2018.61	Xishuangbanna aedes flavivirus, complete genome	Riboviria	Orthornavirae	Kitrinoviricota	Flasuviricetes	Amarillovirales	Flaviviridae
MN648774	Alongshan_virus	2022.35	Alongshan virus strain Miass519 segment 1, complete sequence	Riboviria	Orthornavirae	Kitrinoviricota	Flasuviricetes	Amarillovirales	Flaviviridae	Jingmenvirus group
MW314686	Dipteran_jingmen-related_virus	2021.87	Dipteran jingmen-related virus isolate OKIAV332 NS5 gene, complete	Riboviria	Orthornavirae	Kitrinoviricota	Flasuviricetes	Amarillovirales	Flaviviridae
KM461666	Guaico_Culex_virus	2016.45	Guaico Culex virus isolate LO35 segment 1 NSP1 gene, complete cds
MW896893	Guangdong_Jingmen-like_virus	2022.58	MAG: Guangdong Jingmen-like virus isolate 118R-174486 segment 1	Riboviria	Orthornavirae	Kitrinoviricota	Flasuviricetes	Amarillovirales	Flaviviridae
MW896920	Hainan_jingmen-like_virus	2022.58	MAG: Hainan jingmen-like virus isolate s99-976258 segment 1	Riboviria	Orthornavirae	Kitrinoviricota	Flasuviricetes	Amarillovirales	Flaviviridae
MK721860	Heilongjiang_tick_virus	2022.16	Heilongjiang tick virus isolate HLJ41 segment 1, complete sequence	Riboviria	Orthornavirae	Kitrinoviricota	Flasuviricetes	Amarillovirales	Flaviviridae
OM869459	Inopus_flavus_jingmenvirus_1	2022.54	Inopus flavus jingmenvirus 1 isolate IFJV1 segment 1, complete	Riboviria
KJ001582	Jingmen_tick_virus	2018.61	Jingmen Tick Virus isolate SY84 segment 4, complete sequence	Riboviria	Orthornavirae	Kitrinoviricota	Flasuviricetes	Amarillovirales	Flaviviridae	Jingmenvirus group
MN095531	Jingmen_tick_virus	2019.82	Jingmen tick virus isolate JMTV/Pteropus lylei/Cambodia segment 1,	Riboviria	Orthornavirae	Kitrinoviricota	Flasuviricetes	Amarillovirales	Flaviviridae	Jingmenvirus group
MN095523	Jingmen_tick_virus	2019.82	Jingmen tick virus isolate JMTV/Rh.microplus/Am.variegatum/French	Riboviria	Orthornavirae	Kitrinoviricota	Flasuviricetes	Amarillovirales	Flaviviridae	Jingmenvirus group
MH155890	Jingmen_tick_virus	2018.88	Jingmen tick virus isolate JTMV_1 segment 2 glycoprotein gene,	Riboviria	Orthornavirae	Kitrinoviricota	Flasuviricetes	Amarillovirales	Flaviviridae	Jingmenvirus group
MH155894	Jingmen_tick_virus	2018.88	Jingmen tick virus isolate JTMV_3 segment 2 glycoprotein gene,	Riboviria	Orthornavirae	Kitrinoviricota	Flasuviricetes	Amarillovirales	Flaviviridae	Jingmenvirus group
MN025516	Jingmen_tick_virus	2019.59	Jingmen tick virus isolate TTP-Pool-19 segment 1, complete	Riboviria	Orthornavirae	Kitrinoviricota	Flasuviricetes	Amarillovirales	Flaviviridae	Jingmenvirus group
MN025512	Jingmen_tick_virus	2019.59	Jingmen tick virus isolate TTP-Pool-3b segment 1, complete	Riboviria	Orthornavirae	Kitrinoviricota	Flasuviricetes	Amarillovirales	Flaviviridae	Jingmenvirus group
OM459837	Jingmen_tick_virus	2022.46	Jingmen tick virus isolate WS3 segment 1, complete sequence	Riboviria	Orthornavirae	Kitrinoviricota	Flasuviricetes	Amarillovirales	Flaviviridae	Jingmenvirus group
MW721965	Jingmen_tick_virus	2021.95	Jingmen tick virus strain JTV/HAHH7 segment 1, complete sequence	Riboviria	Orthornavirae	Kitrinoviricota	Flasuviricetes	Amarillovirales	Flaviviridae	Jingmenvirus group
MW341210	Kindia_tick_virus	2022.29	Kindia tick virus isolate KITV/2018/2 segment 1, complete sequence	Riboviria
JX390986	Mogiana_tick_virus	2018.61	Mogiana tick virus isolate MGTV/V4/11 segment 1, complete sequence	Riboviria	Orthornavirae	Kitrinoviricota	Flasuviricetes	Amarillovirales	Flaviviridae	Jingmenvirus group
MT080097	Mogiana_tick_virus	2020.36	Mogiana tick virus isolate Yunnan2016 segment 1, complete sequence	Riboviria	Orthornavirae	Kitrinoviricota	Flasuviricetes	Amarillovirales	Flaviviridae	Jingmenvirus group
LC505052	Mole_Culex_virus	2021.86	Mole Culex virus 16GH38 genomic RNA, segment 1, complete sequence	Riboviria
MH814977	Rhipicephalus_associated_flavi-like_virus	2019.3	Rhipicephalus associated flavi-like virus isolate YNTV4 segment 1,	Riboviria	Orthornavirae	Kitrinoviricota	Flasuviricetes	Amarillovirales	Flaviviridae
LC628196	Takachi_virus	2021.98	Takachi virus IM-OI110 NSP1 gene for NS5-like protein, complete	Riboviria	Orthornavirae	Kitrinoviricota	Flasuviricetes	Amarillovirales	Flaviviridae
MW314690	Trichopteran_jingmen-related_virus	2021.87	Trichopteran jingmen-related virus isolate OKIAV337 NS5 gene,	Riboviria	Orthornavirae	Kitrinoviricota	Flasuviricetes	Amarillovirales	Flaviviridae
KR902721	Wuhan_aphid_virus_1	2015.82	Wuhan aphid virus 1 strain WHYC-1 segment 1, complete sequence	Riboviria
KR902725	Wuhan_aphid_virus_2	2015.82	Wuhan aphid virus 2 strain WHYC-2 segment 1, complete sequence	Riboviria
KR902711	Wuhan_cricket_virus	2018.61	Wuhan cricket virus strain WHXS-1 segment 3, complete sequence	Riboviria
KR902713	Wuhan_flea_virus	2015.82	Wuhan flea virus strain WHZM segment 1, complete sequence	Riboviria
MW525322	Yanggou_tick_virus	2022.35	Yanggou tick virus strain Erzin14-T20074 NS5-like protein gene,	Riboviria	Orthornavirae	Kitrinoviricota	Flasuviricetes	Amarillovirales	Flaviviridae	Jingmenvirus group
AY898809	Alfuy_virus	2006.06	Alfuy virus strain MRM3929, complete genome	Riboviria	Orthornavirae	Kitrinoviricota	Flasuviricetes	Amarillovirales	Flaviviridae	Orthoflavivirus
MZ358890	Aripo_virus	2021.57	Aripo virus isolate TR9096, complete genome	Riboviria	Orthornavirae	Kitrinoviricota	Flasuviricetes	Amarillovirales	Flaviviridae
KF917535	Aroa_virus	2015.17	Aroa virus strain Macaray 01809, complete genome	Riboviria	Orthornavirae	Kitrinoviricota	Flasuviricetes	Amarillovirales	Flaviviridae	Orthoflavivirus
AY632545	Bagaza_virus	2019.42	Bagaza virus strain DakAr B209, complete genome	Riboviria	Orthornavirae	Kitrinoviricota	Flasuviricetes	Amarillovirales	Flaviviridae	Orthoflavivirus
KM225264	Bainyik_virus	2014.81	Bainyik virus strain MK7979, complete genome	Riboviria	Orthornavirae	Kitrinoviricota	Flasuviricetes	Amarillovirales	Flaviviridae	Orthoflavivirus
KU308380	Bamaga_virus	2018.61	Bamaga virus isolate CY4270 polyprotein gene, complete cds	Riboviria	Orthornavirae	Kitrinoviricota	Flasuviricetes	Amarillovirales	Flaviviridae
DQ859056	Banzi_virus	2020.55	Banzi virus strain SAH 336 polyprotein gene, complete cds	Riboviria	Orthornavirae	Kitrinoviricota	Flasuviricetes	Amarillovirales	Flaviviridae	Orthoflavivirus
LC497469	Barkedji-like_virus	2019.93	Barkedji-like virus zmq17M40 RNA, complete genome	Riboviria	Orthornavirae	Kitrinoviricota	Flasuviricetes	Amarillovirales	Flaviviridae
LC497470	Barkedji_virus	2019.93	Barkedji virus zmq17L31 RNA, complete genome	Riboviria	Orthornavirae	Kitrinoviricota	Flasuviricetes	Amarillovirales	Flaviviridae
MT762108	Batu_Kawa_virus	2021.24	Batu Kawa virus isolate MYR-097, complete genome	Riboviria	Orthornavirae	Kitrinoviricota	Flasuviricetes	Amarillovirales	Flaviviridae
MG587038	Binjari_virus	2019.87	Binjari virus isolate BFTA20 polyprotein gene, complete cds	Riboviria	Orthornavirae	Kitrinoviricota	Flasuviricetes	Amarillovirales	Flaviviridae	Orthoflavivirus
DQ859057	Bouboui_virus	2019.39	Bouboui virus strain DAK AR B490 polyprotein gene, complete cds	Riboviria	Orthornavirae	Kitrinoviricota	Flasuviricetes	Amarillovirales	Flaviviridae	Orthoflavivirus
AY632536	Aroa_virus	2018.61	Bussuquara virus, complete genome	Riboviria	Orthornavirae	Kitrinoviricota	Flasuviricetes	Amarillovirales	Flaviviridae	Orthoflavivirus
LN849009	Cacipacore_virus	2016.47	Cacipacore virus gene for polyprotein and partial 3' UTR, isolate	Riboviria	Orthornavirae	Kitrinoviricota	Flasuviricetes	Amarillovirales	Flaviviridae	Orthoflavivirus
JQ308185	Chaoyang_virus	2019.39	Chaoyang virus, complete genome	Riboviria	Orthornavirae	Kitrinoviricota	Flasuviricetes	Amarillovirales	Flaviviridae	Orthoflavivirus
MW032264	Chinese_soft-shelled_turtle_flavivirus	2021.18	Chinese soft-shelled turtle flavivirus isolate HZ-2017 polyprotein	Riboviria	Orthornavirae	Kitrinoviricota	Flasuviricetes	Amarillovirales	Flaviviridae	Orthoflavivirus
U88536	dengue_virus_type_1	2019.33	Dengue virus 1, complete genome	Riboviria	Orthornavirae	Kitrinoviricota	Flasuviricetes	Amarillovirales	Flaviviridae	Orthoflavivirus
U87411	dengue_virus_type_2	2019.52	Dengue virus 2, complete genome	Riboviria	Orthornavirae	Kitrinoviricota	Flasuviricetes	Amarillovirales	Flaviviridae	Orthoflavivirus
AY099336	dengue_virus_type_3	2019.52	Dengue virus 3, complete genome	Riboviria	Orthornavirae	Kitrinoviricota	Flasuviricetes	Amarillovirales	Flaviviridae	Orthoflavivirus
AF326825	dengue_virus_type_4	2019.52	Dengue virus 4, complete genome	Riboviria	Orthornavirae	Kitrinoviricota	Flasuviricetes	Amarillovirales	Flaviviridae	Orthoflavivirus
JQ086551	Donggang_virus	2019.39	Donggang virus, complete genome	Riboviria	Orthornavirae	Kitrinoviricota	Flasuviricetes	Amarillovirales	Flaviviridae	Orthoflavivirus
DQ859060	Edge_Hill_virus	2019.39	Edge Hill virus strain YMP 48 polyprotein gene, complete cds	Riboviria	Orthornavirae	Kitrinoviricota	Flasuviricetes	Amarillovirales	Flaviviridae	Orthoflavivirus
DQ837641	Entebbe_bat_virus	2019.39	Entebbe bat virus, complete genome	Riboviria	Orthornavirae	Kitrinoviricota	Flasuviricetes	Amarillovirales	Flaviviridae	Orthoflavivirus
KM361634	Fitzroy_River_virus	2017.5	Fitzroy River Virus strain K73884, complete genome	Riboviria	Orthornavirae	Kitrinoviricota	Flasuviricetes	Amarillovirales	Flaviviridae	Orthoflavivirus
AY632538	Iguape_virus	2009.26	Iguape virus strain SPAn 71686, complete genome	Riboviria	Orthornavirae	Kitrinoviricota	Flasuviricetes	Amarillovirales	Flaviviridae	Orthoflavivirus
KC481679	Ilheus_virus	2013.56	Ilheus virus strain BrMS-MQ10, complete genome	Riboviria	Orthornavirae	Kitrinoviricota	Flasuviricetes	Amarillovirales	Flaviviridae	Orthoflavivirus
KC692067	Ilomantsi_virus	2018.61	Ilomantsi virus isolate M0724 polyprotein gene, complete cds	Riboviria	Orthornavirae	Kitrinoviricota	Flasuviricetes	Amarillovirales	Flaviviridae
KC734549	Israel_turkey_meningoencephalomyelitis_virus	2014.25	Israel turkey meningoencephalomyelitis virus, complete genome	Riboviria	Orthornavirae	Kitrinoviricota	Flasuviricetes	Amarillovirales	Flaviviridae	Orthoflavivirus
M18370	Japanese_encephalitis_virus	2019.39	Japanese encephalitis virus, genome	Riboviria	Orthornavirae	Kitrinoviricota	Flasuviricetes	Amarillovirales	Flaviviridae	Orthoflavivirus
DQ859066	Jugra_virus	2019.39	Jugra virus strain P-9-314 polyprotein gene, complete cds	Riboviria	Orthornavirae	Kitrinoviricota	Flasuviricetes	Amarillovirales	Flaviviridae	Orthoflavivirus
KY320648	Kampung_Karu_virus	2019.42	Kampung Karu virus isolate SWK_P44, complete genome	Riboviria	Orthornavirae	Kitrinoviricota	Flasuviricetes	Amarillovirales	Flaviviridae	Orthoflavivirus
AY632540	Kedougou_virus	2019.42	Kedougou virus strain DakAar D1470, complete genome	Riboviria	Orthornavirae	Kitrinoviricota	Flasuviricetes	Amarillovirales	Flaviviridae	Orthoflavivirus
AY632541	Kokobera_virus	2019.39	Kokobera virus, complete genome	Riboviria	Orthornavirae	Kitrinoviricota	Flasuviricetes	Amarillovirales	Flaviviridae	Orthoflavivirus
MN057643	Koutango_virus	2019.95	Koutango virus isolate PM148, complete genome	Riboviria	Orthornavirae	Kitrinoviricota	Flasuviricetes	Amarillovirales	Flaviviridae	Orthoflavivirus
AY274504	Kunjin_virus	2003.5	Kunjin virus clone FLSDX polyprotein mRNA, complete cds	Riboviria	Orthornavirae	Kitrinoviricota	Flasuviricetes	Amarillovirales	Flaviviridae	Orthoflavivirus
FJ606789	Lammi_virus	2015.47	Lammi virus polyprotein gene, complete cds	Riboviria	Orthornavirae	Kitrinoviricota	Flasuviricetes	Amarillovirales	Flaviviridae
MZ090957	Long_Pine_Key_virus	2023.35	Long Pine Key virus strain Sabal-1/2019, complete genome	Riboviria	Orthornavirae	Kitrinoviricota	Flasuviricetes	Amarillovirales	Flaviviridae	Orthoflavivirus
MF139576	Marisma_mosquito_virus	2017.74	Marisma mosquito virus strain HU4528/07, complete genome	Riboviria	Orthornavirae	Kitrinoviricota	Flasuviricetes	Amarillovirales	Flaviviridae	Orthoflavivirus
AF161266	Murray_Valley_encephalitis_virus	2019.39	Murray Valley encephalitis virus, complete genome	Riboviria	Orthornavirae	Kitrinoviricota	Flasuviricetes	Amarillovirales	Flaviviridae	Orthoflavivirus
MF139575	Nanay_virus	2019.42	Nanay virus strain PRD316/PER/09, complete genome	Riboviria	Orthornavirae	Kitrinoviricota	Flasuviricetes	Amarillovirales	Flaviviridae	Orthoflavivirus
KF917538	Naranjal_virus	2015.17	Naranjal virus strain 25008, complete genome	Riboviria	Orthornavirae	Kitrinoviricota	Flasuviricetes	Amarillovirales	Flaviviridae	Orthoflavivirus
KC788512	New_Mapoon_virus	2019.39	New Mapoon virus, complete cds	Riboviria	Orthornavirae	Kitrinoviricota	Flasuviricetes	Amarillovirales	Flaviviridae	Orthoflavivirus
KJ210048	Nhumirim_virus	2018.61	Nhumirim virus strain BrMS-MQ10, complete genome	Riboviria	Orthornavirae	Kitrinoviricota	Flasuviricetes	Amarillovirales	Flaviviridae
EU159426	Nounane_virus	2019.39	Nounane virus polyprotein mRNA, complete cds	Riboviria	Orthornavirae	Kitrinoviricota	Flasuviricetes	Amarillovirales	Flaviviridae	Orthoflavivirus
JX236040	Ntaya_virus	2019.39	Ntaya virus, complete cds	Riboviria	Orthornavirae	Kitrinoviricota	Flasuviricetes	Amarillovirales	Flaviviridae	Orthoflavivirus
KY072986	Panmunjeom_flavivirus	2017.72	Panmunjeom flavivirus strain A12.3025/ROK/2012 polyprotein gene,	Riboviria	Orthornavirae	Kitrinoviricota	Flasuviricetes	Amarillovirales	Flaviviridae
KJ152564	Paraiso_Escondido_virus	2019.39	Paraiso Escondido virus isolate Ecuador2012, complete genome	Riboviria	Orthornavirae	Kitrinoviricota	Flasuviricetes	Amarillovirales	Flaviviridae	Orthoflavivirus
DQ859067	Potiskum_virus	2019.39	Potiskum virus strain IBAN 10069 polyprotein gene, complete cds	Riboviria	Orthornavirae	Kitrinoviricota	Flasuviricetes	Amarillovirales	Flaviviridae	Orthoflavivirus
LC567151	Psorophora_flavivirus	2020.53	Psorophora flavivirus bvmq18-51 RNA, complete genome	Riboviria	Orthornavirae	Kitrinoviricota	Flasuviricetes	Amarillovirales	Flaviviridae	Orthoflavivirus
AY632542	Rocio_virus	2019.42	Rocio virus strain SPH 34675, complete genome	Riboviria	Orthornavirae	Kitrinoviricota	Flasuviricetes	Amarillovirales	Flaviviridae	Orthoflavivirus
DQ525916	St._Louis_encephalitis_virus	2019.39	Saint Louis encephalitis virus, complete genome	Riboviria	Orthornavirae	Kitrinoviricota	Flasuviricetes	Amarillovirales	Flaviviridae	Orthoflavivirus
DQ837642	Sepik_virus	2019.39	Sepik virus, complete genome	Riboviria	Orthornavirae	Kitrinoviricota	Flasuviricetes	Amarillovirales	Flaviviridae	Orthoflavivirus
JX477686	Sitiawan_virus	2013.89	Sitiawan virus, complete genome	Riboviria	Orthornavirae	Kitrinoviricota	Flasuviricetes	Amarillovirales	Flaviviridae	Orthoflavivirus
KF917541	Sokoluk_virus	2019.39	Sokoluk virus strain LEIV-400K, complete genome	Riboviria	Orthornavirae	Kitrinoviricota	Flasuviricetes	Amarillovirales	Flaviviridae	Orthoflavivirus
DQ859064	Spondweni_virus	2019.58	Spondweni virus, complete genome	Riboviria	Orthornavirae	Kitrinoviricota	Flasuviricetes	Amarillovirales	Flaviviridae	Orthoflavivirus
JQ957869	St._Louis_encephalitis_virus	2013.58	St. Louis encephalitis virus strain Palenque-A770, complete genome	Riboviria	Orthornavirae	Kitrinoviricota	Flasuviricetes	Amarillovirales	Flaviviridae	Orthoflavivirus
MZ358851	Stratford_virus	2021.73	Stratford virus isolate 22911, partial genome	Riboviria	Orthornavirae	Kitrinoviricota	Flasuviricetes	Amarillovirales	Flaviviridae	Orthoflavivirus
EU879061	THo_virus	2019.39	T'Ho virus strain T'Ho-Mex07, complete genome	Riboviria	Orthornavirae	Kitrinoviricota	Flasuviricetes	Amarillovirales	Flaviviridae	Orthoflavivirus
JF895923	Tembusu_virus	2018.61	Tembusu virus flavivirus polyprotein (flavivirus polyprotein gene)	Riboviria	Orthornavirae	Kitrinoviricota	Flasuviricetes	Amarillovirales	Flaviviridae	Orthoflavivirus
KM225265	Torres_virus	2014.81	Torres virus strain TS5273, complete genome	Riboviria	Orthornavirae	Kitrinoviricota	Flasuviricetes	Amarillovirales	Flaviviridae	Orthoflavivirus
DQ859065	Uganda_S_virus	2019.39	Uganda S virus polyprotein gene, complete cds	Riboviria	Orthornavirae	Kitrinoviricota	Flasuviricetes	Amarillovirales	Flaviviridae	Orthoflavivirus
AY453411	Usutu_virus	2019.39	Usutu virus, complete cds	Riboviria	Orthornavirae	Kitrinoviricota	Flasuviricetes	Amarillovirales	Flaviviridae	Orthoflavivirus
EU707555	Wesselsbron_virus	2019.42	Wesselsbron virus strain SAH177, complete genome	Riboviria	Orthornavirae	Kitrinoviricota	Flasuviricetes	Amarillovirales	Flaviviridae	Orthoflavivirus
DQ211652	West_Nile_virus	2019.58	West Nile virus lineage 1, complete genome	Riboviria	Orthornavirae	Kitrinoviricota	Flasuviricetes	Amarillovirales	Flaviviridae	Orthoflavivirus
M12294	West_Nile_virus	2019.58	West Nile virus lineage 2, complete genome	Riboviria	Orthornavirae	Kitrinoviricota	Flasuviricetes	Amarillovirales	Flaviviridae	Orthoflavivirus
EU082199	Yaounde_virus	2019.39	Yaounde virus strain Dak Ar Y276 polyprotein gene, complete cds	Riboviria	Orthornavirae	Kitrinoviricota	Flasuviricetes	Amarillovirales	Flaviviridae	Orthoflavivirus
X03700	Yellow_fever_virus	2019.39	Yellow fever virus, complete genome	Riboviria	Orthornavirae	Kitrinoviricota	Flasuviricetes	Amarillovirales	Flaviviridae	Orthoflavivirus
AB114858	Yokose_virus	2018.61	Yokose virus, complete genome	Riboviria	Orthornavirae	Kitrinoviricota	Flasuviricetes	Amarillovirales	Flaviviridae	Orthoflavivirus
AY632535	Zika_virus	2019.58	Zika virus, complete genome	Riboviria	Orthornavirae	Kitrinoviricota	Flasuviricetes	Amarillovirales	Flaviviridae	Orthoflavivirus
AF160193	Apoi_virus	2019.39	Apoi virus, genome	Riboviria	Orthornavirae	Kitrinoviricota	Flasuviricetes	Amarillovirales	Flaviviridae	Orthoflavivirus
KJ469370	Batu_Cave_virus	2015.17	Batu Cave virus strain P70-1459, complete genome	Riboviria	Orthornavirae	Kitrinoviricota	Flasuviricetes	Amarillovirales	Flaviviridae	Orthoflavivirus
OL709419	Bukalasa_bat_virus	2022.93	Bukalasa bat virus isolate BP111, complete sequence	Riboviria	Orthornavirae	Kitrinoviricota	Flasuviricetes	Amarillovirales	Flaviviridae	Orthoflavivirus
OL709418	Dakar_bat_virus	2022.93	Dakar bat virus isolate BP180, complete genome	Riboviria	Orthornavirae	Kitrinoviricota	Flasuviricetes	Amarillovirales	Flaviviridae	Orthoflavivirus
KJ469371	Jutiapa_virus	2019.39	Jutiapa virus strain JG-128, complete genome	Riboviria	Orthornavirae	Kitrinoviricota	Flasuviricetes	Amarillovirales	Flaviviridae	Orthoflavivirus
AJ242984	Modoc_virus	2019.39	Modoc virus, complete genome	Riboviria	Orthornavirae	Kitrinoviricota	Flasuviricetes	Amarillovirales	Flaviviridae	Orthoflavivirus
AJ299445	Montana_myotis_leukoencephalitis_virus	2019.39	Montana myotis leukoencephalitis virus, complete genome	Riboviria	Orthornavirae	Kitrinoviricota	Flasuviricetes	Amarillovirales	Flaviviridae	Orthoflavivirus
KJ469372	Phnom_Penh_bat_virus	2019.39	Phnom Penh bat virus strain 30834_A38, complete genome	Riboviria	Orthornavirae	Kitrinoviricota	Flasuviricetes	Amarillovirales	Flaviviridae	Orthoflavivirus
JQ582840	Rio_Bravo_virus	2012.28	Rio Bravo virus strain M64, complete genome	Riboviria	Orthornavirae	Kitrinoviricota	Flasuviricetes	Amarillovirales	Flaviviridae	Orthoflavivirus
JF416957	Alkhumra_hemorrhagic_fever_virus	2012.22	Alkhumra hemorrhagic fever virus strain Zaki #2, complete genome	Riboviria	Orthornavirae	Kitrinoviricota	Flasuviricetes	Amarillovirales	Flaviviridae	Orthoflavivirus
DQ235145	Gadgets_Gully_virus	2019.39	Gadgets Gully virus from Australia polyprotein gene, complete cds	Riboviria	Orthornavirae	Kitrinoviricota	Flasuviricetes	Amarillovirales	Flaviviridae	Orthoflavivirus
KF815940	Kama_virus	2019.39	Kama virus strain LEIV-20776Tat polyprotein gene, complete cds	Riboviria	Orthornavirae	Kitrinoviricota	Flasuviricetes	Amarillovirales	Flaviviridae	Orthoflavivirus
MH688511	Karshi_virus	2019.25	Karshi virus strain WJQ16209 polyprotein gene, complete cds	Riboviria	Orthornavirae	Kitrinoviricota	Flasuviricetes	Amarillovirales	Flaviviridae	Orthoflavivirus
JF416958	Kyasanur_Forest_disease_virus	2012.22	Kyasanur forest disease virus strain P9605, complete genome	Riboviria	Orthornavirae	Kitrinoviricota	Flasuviricetes	Amarillovirales	Flaviviridae	Orthoflavivirus
AF253419	Langat_virus	2019.39	Langat virus, complete genome	Riboviria	Orthornavirae	Kitrinoviricota	Flasuviricetes	Amarillovirales	Flaviviridae	Orthoflavivirus
MK007540	Louping_ill_virus	2020.1	Louping ill virus isolate IRE_IRE2_1971, complete genome	Riboviria	Orthornavirae	Kitrinoviricota	Flasuviricetes	Amarillovirales	Flaviviridae	Orthoflavivirus
DQ235144	Meaban_virus	2019.39	Meaban virus from France polyprotein gene, complete cds	Riboviria	Orthornavirae	Kitrinoviricota	Flasuviricetes	Amarillovirales	Flaviviridae	Orthoflavivirus
MT354614	Omsk_hemorrhagic_fever_virus	2021.12	Omsk hemorrhagic fever virus strain Bogolubovka/1048, complete	Riboviria	Orthornavirae	Kitrinoviricota	Flasuviricetes	Amarillovirales	Flaviviridae	Orthoflavivirus
L06436	Powassan_virus	2019.39	Powassan virus, complete genome	Riboviria	Orthornavirae	Kitrinoviricota	Flasuviricetes	Amarillovirales	Flaviviridae	Orthoflavivirus
DQ235149	Royal_Farm_virus	2019.39	Royal Farm virus from Afghanistan polyprotein gene, complete cds	Riboviria	Orthornavirae	Kitrinoviricota	Flasuviricetes	Amarillovirales	Flaviviridae	Orthoflavivirus
MW959115	Saumarez_Reef_virus	2021.83	Saumarez Reef virus isolate W11_2232 pool, complete genome	Riboviria	Orthornavirae	Kitrinoviricota	Flasuviricetes	Amarillovirales	Flaviviridae	Orthoflavivirus
DQ235152	Spanish_sheep_encephalitis_virus	2007.3	Spanish sheep encephalitis virus polyprotein gene, complete cds	Riboviria	Orthornavirae	Kitrinoviricota	Flasuviricetes	Amarillovirales	Flaviviridae	Orthoflavivirus
U27495	Tick-borne_encephalitis_virus	2019.39	Tick-borne encephalitis virus, complete genome	Riboviria	Orthornavirae	Kitrinoviricota	Flasuviricetes	Amarillovirales	Flaviviridae	Orthoflavivirus
DQ235151	Turkish_sheep_encephalitis_virus	2007.3	Turkish sheep encephalitis virus polyprotein gene, complete cds	Riboviria	Orthornavirae	Kitrinoviricota	Flasuviricetes	Amarillovirales	Flaviviridae	Orthoflavivirus
KF815939	Tyuleniy_virus	2019.39	Tyuleniy virus strain LEIV-6C polyprotein gene, complete cds	Riboviria	Orthornavirae	Kitrinoviricota	Flasuviricetes	Amarillovirales	Flaviviridae	Orthoflavivirus
BK059737	Fluviflavili_virus	2022.34	TPA_asm: Fluviflavili virus isolate PF1 segment 1 hypothetical	Riboviria
MT084113	Infectious_precocity_virus	2021.44	Infectious precocity virus isolate MR2018, complete genome	Riboviria
LC582740	Mpulungu_flavivirus	2020.98	Mpulungu flavivirus ZT17-1078 RNA, complete genome	Riboviria	Orthornavirae	Kitrinoviricota	Flasuviricetes	Amarillovirales	Flaviviridae	Orthoflavivirus
OL700114	XiangYun_flavivirus	2022.6	MAG: XiangYun flavivirus isolate XY61577 polyprotein genes,	Riboviria	Orthornavirae	Kitrinoviricota	Flasuviricetes	Amarillovirales	Flaviviridae
MN062427	Bald_eagle_hepacivirus	2019.82	Bald eagle hepacivirus isolate NA03-001, complete genome	Riboviria	Orthornavirae	Kitrinoviricota	Flasuviricetes	Amarillovirales	Flaviviridae	Hepacivirus
OM451124	Bamboo_rat_hepacivirus	2022.18	MAG: Bamboo rat hepacivirus isolate JX-MO1 polyprotein gene,	Riboviria	Orthornavirae	Kitrinoviricota	Flasuviricetes	Amarillovirales	Flaviviridae	Hepacivirus
OM480528	Bamboo_rat_hepacivirus	2022.16	Bamboo rat hepacivirus strain HeN-MO1 polyprotein gene, complete	Riboviria	Orthornavirae	Kitrinoviricota	Flasuviricetes	Amarillovirales	Flaviviridae	Hepacivirus
BK013349	Bat_hepacivirus	2021.13	TPA_asm: Bat hepacivirus isolate	Riboviria	Orthornavirae	Kitrinoviricota	Flasuviricetes	Amarillovirales	Flaviviridae	Hepacivirus
MN535729	Bat_hepacivirus	2021.57	Bat hepacivirus isolate TA166/TZA/2013, complete genome	Riboviria	Orthornavirae	Kitrinoviricota	Flasuviricetes	Amarillovirales	Flaviviridae	Hepacivirus
OX394173	Catfish_hepacivirus	2022.98	Catfish hepacivirus polyprotein, complete cds	Riboviria	Orthornavirae	Kitrinoviricota	Flasuviricetes	Amarillovirales	Flaviviridae	Hepacivirus
ON595960	Chaetodon_aureofaciatus_hepacivirus	2023.22	MAG: Chaetodon aureofaciatus hepacivirus isolate F25 polyprotein	Riboviria	Orthornavirae	Kitrinoviricota	Flasuviricetes	Amarillovirales	Flaviviridae	Hepacivirus
MG600000	Chinese_broad-headed_pond_turtle_hepacivirus	2018.85	Chinese broad-headed pond turtle hepacivirus strain WHWGGF64311	Riboviria	Orthornavirae	Kitrinoviricota	Flasuviricetes	Amarillovirales	Flaviviridae	Hepacivirus
MG599999	Chinese_softshell_turtle_hepacivirus	2018.85	Chinese softshell turtle hepacivirus strain WHJYGF75270 polyprotein	Riboviria	Orthornavirae	Kitrinoviricota	Flasuviricetes	Amarillovirales	Flaviviridae	Hepacivirus
OX394158	Crab-eating_macaque_hepacivirus	2022.98	Crab-eating macaque hepacivirus polyprotein, complete cds	Riboviria	Orthornavirae	Kitrinoviricota	Flasuviricetes	Amarillovirales	Flaviviridae	Hepacivirus
OX394163	Cyprichromis_hepacivirus	2022.98	Cyprichromis hepacivirus polyprotein, partial cds	Riboviria	Orthornavirae	Kitrinoviricota	Flasuviricetes	Amarillovirales	Flaviviridae	Hepacivirus
MK737639	Duck_hepacivirus	2019.49	Duck hepacivirus strain HCL-1 polyprotein gene, complete cds	Riboviria	Orthornavirae	Kitrinoviricota	Flasuviricetes	Amarillovirales	Flaviviridae	Hepacivirus
AB863589	Equine_hepacivirus_JPN3/JAPAN/2013	2019.48	Equine hepacivirus JPN3/JAPAN/2013 polyprotein (POLY) gene,	Riboviria	Orthornavirae	Kitrinoviricota	Flasuviricetes	Amarillovirales	Flaviviridae	Hepacivirus
MT371439	Gecko_hepacivirus	2020.77	UNVERIFIED: Gecko hepacivirus putative NS3-like gene, complete	Riboviria	Orthornavirae	Kitrinoviricota	Flasuviricetes	Amarillovirales	Flaviviridae	Hepacivirus
MZ545681	Gerbil_hepacivirus	2022.1	Gerbil hepacivirus isolate SX05P/DB/2018, complete genome	Riboviria	Orthornavirae	Kitrinoviricota	Flasuviricetes	Amarillovirales	Flaviviridae	Hepacivirus
MG599988	Guangxi_chinese_leopard_gecko_hepacivirus	2018.85	Guangxi chinese leopard gecko hepacivirus strain PXJHG3419	Riboviria	Orthornavirae	Kitrinoviricota	Flasuviricetes	Amarillovirales	Flaviviridae	Hepacivirus
MG599994	Guangxi_houndshark_hepacivirus	2018.85	Guangxi houndshark hepacivirus strain NHJSG30635 polyprotein gene,	Riboviria	Orthornavirae	Kitrinoviricota	Flasuviricetes	Amarillovirales	Flaviviridae	Hepacivirus
KC551802	Guereza_hepacivirus	2019.58	Guereza hepacivirus, complete sequence	Riboviria	Orthornavirae	Kitrinoviricota	Flasuviricetes	Amarillovirales	Flaviviridae	Hepacivirus
MG599989	Hainan_oriental_leaf-toed_gecko_hepacivirus	2018.85	Hainan oriental leaf-toed gecko hepacivirus strain LPXYG13170	Riboviria	Orthornavirae	Kitrinoviricota	Flasuviricetes	Amarillovirales	Flaviviridae	Hepacivirus
KC411784	Hepacivirus_myodae	2019.55	Hepacivirus F, complete genome	Riboviria	Orthornavirae	Kitrinoviricota	Flasuviricetes	Amarillovirales	Flaviviridae	Hepacivirus
MN242369	Hepacivirus_myodae	2020.04	Hepacivirus myodae isolate MgHV2, complete genome	Riboviria	Orthornavirae	Kitrinoviricota	Flasuviricetes	Amarillovirales	Flaviviridae	Hepacivirus
MN242370	Hepacivirus_myodae	2020.04	Hepacivirus myodae isolate MgHV3, complete genome	Riboviria	Orthornavirae	Kitrinoviricota	Flasuviricetes	Amarillovirales	Flaviviridae	Hepacivirus
MN242371	Hepacivirus_myodae	2020.04	Hepacivirus myodae isolate MgHV4, complete genome	Riboviria	Orthornavirae	Kitrinoviricota	Flasuviricetes	Amarillovirales	Flaviviridae	Hepacivirus
OV121129	Hepacivirus_myodae	2023.53	Hepacivirus F isolate NA genome assembly, complete genome:	Riboviria	Orthornavirae	Kitrinoviricota	Flasuviricetes	Amarillovirales	Flaviviridae	Hepacivirus
KC411806	Hepacivirus_rhabdomysis	2019.55	Hepacivirus I, complete genome	Riboviria	Orthornavirae	Kitrinoviricota	Flasuviricetes	Amarillovirales	Flaviviridae	Hepacivirus
KC411777	Hepacivirus_glareoli	2019.39	Hepacivirus J isolate Hepacivirus/RMU10-3382/GER/2010 polyprotein	Riboviria	Orthornavirae	Kitrinoviricota	Flasuviricetes	Amarillovirales	Flaviviridae	Hepacivirus
KC796074	Hepacivirus_macronycteridis	2019.55	Hepacivirus K, complete genome	Riboviria	Orthornavirae	Kitrinoviricota	Flasuviricetes	Amarillovirales	Flaviviridae	Hepacivirus
KC796077	Hepacivirus_vittatae	2019.55	Hepacivirus L, complete genome	Riboviria	Orthornavirae	Kitrinoviricota	Flasuviricetes	Amarillovirales	Flaviviridae	Hepacivirus
KC796078	Hepacivirus_otomopis	2019.48	Hepacivirus M polyprotein (POLY) gene, complete cds	Riboviria	Orthornavirae	Kitrinoviricota	Flasuviricetes	Amarillovirales	Flaviviridae	Hepacivirus
KP641127	Hepacivirus_bovis	2019.55	Hepacivirus N, complete genome	Riboviria	Orthornavirae	Kitrinoviricota	Flasuviricetes	Amarillovirales	Flaviviridae	Hepacivirus
MN691105	Hepacivirus_bovis	2020.38	Hepacivirus bovis isolate IME_BovHep_01, complete genome	Riboviria	Orthornavirae	Kitrinoviricota	Flasuviricetes	Amarillovirales	Flaviviridae	Hepacivirus
MG211815	Hepacivirus_P	2019.83	Hepacivirus P isolate RHV-GS2015, complete genome	Riboviria	Orthornavirae	Kitrinoviricota	Flasuviricetes	Amarillovirales	Flaviviridae	Hepacivirus
OM203121	Hepacivirus_Q	2022.47	Hepacivirus Q strain GDZQ-15, complete genome	Riboviria	Orthornavirae	Kitrinoviricota	Flasuviricetes	Amarillovirales	Flaviviridae	Hepacivirus
KF177391	Hepacivirus_horse/DH1/HUN/2013	2014.04	Hepacivirus horse/DH1/HUN/2013 polyprotein gene, complete cds	Riboviria	Orthornavirae	Kitrinoviricota	Flasuviricetes	Amarillovirales	Flaviviridae	Hepacivirus
MG334001	Hepacivirus_sp.	2018.41	Hepacivirus sp. polyprotein gene, complete cds	Riboviria	Orthornavirae	Kitrinoviricota	Flasuviricetes	Amarillovirales	Flaviviridae	Hepacivirus
MH844500	Hepacivirus_sp.	2021.07	Hepacivirus sp. clone B32, complete genome	Riboviria	Orthornavirae	Kitrinoviricota	Flasuviricetes	Amarillovirales	Flaviviridae	Hepacivirus
AF009606	Hepatitis_C_virus_genotype_1	2019.52	Hepatitis C virus genotype 1, complete genome	Riboviria	Orthornavirae	Kitrinoviricota	Flasuviricetes	Amarillovirales	Flaviviridae	Hepacivirus
AF177036	Hepatitis_C_virus_genotype_2	2019.39	Hepatitis C virus genotype 2, complete genome	Riboviria	Orthornavirae	Kitrinoviricota	Flasuviricetes	Amarillovirales	Flaviviridae	Hepacivirus
D17763	Hepatitis_C_virus_genotype_3	2019.39	Hepatitis C virus genotype 3, genome	Riboviria	Orthornavirae	Kitrinoviricota	Flasuviricetes	Amarillovirales	Flaviviridae	Hepacivirus
Y11604	Hepatitis_C_virus_genotype_4	2019.39	Hepatitis C virus genotype 4, genome	Riboviria	Orthornavirae	Kitrinoviricota	Flasuviricetes	Amarillovirales	Flaviviridae	Hepacivirus
Y13184	Hepatitis_C_virus_genotype_5	2019.39	Hepatitis C virus genotype 5, genome	Riboviria	Orthornavirae	Kitrinoviricota	Flasuviricetes	Amarillovirales	Flaviviridae	Hepacivirus
D84262	Hepatitis_C_virus_genotype_6	2019.39	Hepatitis C virus genotype 6, complete genome	Riboviria	Orthornavirae	Kitrinoviricota	Flasuviricetes	Amarillovirales	Flaviviridae	Hepacivirus
EF108306	Hepatitis_C_virus_genotype_7	2019.4	Hepatitis C virus genotype 7, complete genome	Riboviria	Orthornavirae	Kitrinoviricota	Flasuviricetes	Amarillovirales	Flaviviridae	Hepacivirus
AF179612	GB_virus-B	2019.39	Hepatitis GB virus B, complete genome	Riboviria	Orthornavirae	Kitrinoviricota	Flasuviricetes	Amarillovirales	Flaviviridae	Hepacivirus
MT210604	Jingmen_Rhinolophus_sinicus_hepacivirus_1	2021.36	Jingmen Rhinolophus sinicus hepacivirus 1 isolate JSB_Rsin,	Riboviria	Orthornavirae	Kitrinoviricota	Flasuviricetes	Amarillovirales	Flaviviridae	Hepacivirus
MN133813	Jogalong_virus	2020.03	Jogalong virus isolate P1-10 polyprotein gene, complete cds	Riboviria	Orthornavirae	Kitrinoviricota	Flasuviricetes	Amarillovirales	Flaviviridae	Hepacivirus
MT210608	Longquan_Niviventer_fulvescens_hepacivirus_1	2021.36	Longquan Niviventer fulvescens hepacivirus 1 isolate LQS_zhenmao,	Riboviria	Orthornavirae	Kitrinoviricota	Flasuviricetes	Amarillovirales	Flaviviridae	Hepacivirus
MT210607	Longquan_Niviventer_niviventer_hepacivirus_1	2021.36	Longquan Niviventer niviventer hepacivirus 1 isolate LQS_she,	Riboviria	Orthornavirae	Kitrinoviricota	Flasuviricetes	Amarillovirales	Flaviviridae	Hepacivirus
OM030324	Longquan_Rhinolophus_pusillus_hepacivirus_1	2022.28	Longquan Rhinolophus pusillus hepacivirus 1 isolate LQB_DanJiao,	Riboviria	Orthornavirae	Kitrinoviricota	Flasuviricetes	Amarillovirales	Flaviviridae	Hepacivirus
MN712204	Hepacivirus_hominis	2020.01	Mutant Hepacivirus hominis clone S83cc, complete genome	Riboviria	Orthornavirae	Kitrinoviricota	Flasuviricetes	Amarillovirales	Flaviviridae	Hepacivirus
MN712203	Hepacivirus_hominis	2020.01	Mutant Hepacivirus hominis clone T9cc, complete genome	Riboviria	Orthornavirae	Kitrinoviricota	Flasuviricetes	Amarillovirales	Flaviviridae	Hepacivirus
MG599995	Nanhai_dogfish_shark_hepacivirus	2018.85	Nanhai dogfish shark hepacivirus strain NHJSG30261 polyprotein	Riboviria	Orthornavirae	Kitrinoviricota	Flasuviricetes	Amarillovirales	Flaviviridae	Hepacivirus
MG599996	Nanhai_ghost_shark_hepacivirus_1	2018.85	Nanhai ghost shark hepacivirus 1 strain NHYJG60722 polyprotein	Riboviria	Orthornavirae	Kitrinoviricota	Flasuviricetes	Amarillovirales	Flaviviridae	Hepacivirus
MG599997	Nanhai_ghost_shark_hepacivirus_2	2018.85	Nanhai ghost shark hepacivirus 2 strain NHYJG60710 polyprotein	Riboviria	Orthornavirae	Kitrinoviricota	Flasuviricetes	Amarillovirales	Flaviviridae	Hepacivirus
KP325401	Non-primate_hepacivirus_NZP1	2019.48	Non-primate hepacivirus NZP1 polyprotein (POLY) gene, complete cds	Riboviria	Orthornavirae	Kitrinoviricota	Flasuviricetes	Amarillovirales	Flaviviridae	Hepacivirus
MT955624	Non-primate_hepacivirus	2020.76	Non-primate hepacivirus strain CU isolate III, complete genome	Riboviria	Orthornavirae	Kitrinoviricota	Flasuviricetes	Amarillovirales	Flaviviridae	Hepacivirus
OX394189	Northern_treeshrew_hepacivirus	2022.98	Northern treeshrew hepacivirus polyprotein, partial cds	Riboviria	Orthornavirae	Kitrinoviricota	Flasuviricetes	Amarillovirales	Flaviviridae	Hepacivirus
KJ950938	Norway_rat_hepacivirus_1	2019.55	Norway rat hepacivirus 1, complete sequence	Riboviria	Orthornavirae	Kitrinoviricota	Flasuviricetes	Amarillovirales	Flaviviridae	Hepacivirus
KJ950939	Norway_rat_hepacivirus_2	2019.56	Norway rat hepacivirus 2, complete sequence	Riboviria	Orthornavirae	Kitrinoviricota	Flasuviricetes	Amarillovirales	Flaviviridae	Hepacivirus
MN635449	Possum_hepacivrus	2020.06	Possum hepacivrus isolate GV, complete genome	Riboviria	Orthornavirae	Kitrinoviricota	Flasuviricetes	Amarillovirales	Flaviviridae	Hepacivirus
MH427312	Recombinant_Hepacivirus_C_SA13_JF372-X_CIQV	2018.73	Recombinant Hepacivirus C SA13_JF372-X_CIQV, complete genome	Riboviria	Orthornavirae	Kitrinoviricota	Flasuviricetes	Amarillovirales	Flaviviridae	Hepacivirus
ON391060	Rhizomys_pruinosus_hepacivirus	2022.63	Rhizomys pruinosus hepacivirus isolate RPHV-WZS2-2020, complete	Riboviria	Orthornavirae	Kitrinoviricota	Flasuviricetes	Amarillovirales	Flaviviridae	Hepacivirus
MZ393517	Ringtail_hepacivirus	2021.78	Ringtail hepacivirus isolate CO-08/923, complete genome	Riboviria	Orthornavirae	Kitrinoviricota	Flasuviricetes	Amarillovirales	Flaviviridae	Hepacivirus
KC815310	Rodent_hepacivirus	2019.6	Rodent hepacivirus, complete genome	Riboviria	Orthornavirae	Kitrinoviricota	Flasuviricetes	Amarillovirales	Flaviviridae	Hepacivirus
MG600414	Rodent_hepacivirus	2018.28	Rodent hepacivirus isolate 05VZ-14-118 polyprotein gene, complete	Riboviria	Orthornavirae	Kitrinoviricota	Flasuviricetes	Amarillovirales	Flaviviridae	Hepacivirus
MG822666	Rodent_hepacivirus	2018.5	Rodent hepacivirus isolate B349/PAN/2014, complete genome	Riboviria	Orthornavirae	Kitrinoviricota	Flasuviricetes	Amarillovirales	Flaviviridae	Hepacivirus
MN587651	Rodent_hepacivirus	2020.87	Rodent hepacivirus isolate CRT125-B/COD/2010 polyprotein gene,	Riboviria	Orthornavirae	Kitrinoviricota	Flasuviricetes	Amarillovirales	Flaviviridae	Hepacivirus
MN587655	Rodent_hepacivirus	2020.87	Rodent hepacivirus isolate CRT352-B/COD/2010 polyprotein gene,	Riboviria	Orthornavirae	Kitrinoviricota	Flasuviricetes	Amarillovirales	Flaviviridae	Hepacivirus
MN587656	Rodent_hepacivirus	2020.87	Rodent hepacivirus isolate CRT382/COD/2010 polyprotein gene,	Riboviria	Orthornavirae	Kitrinoviricota	Flasuviricetes	Amarillovirales	Flaviviridae	Hepacivirus
MN587659	Rodent_hepacivirus	2020.87	Rodent hepacivirus isolate CRT490-B/COD/2010 polyprotein gene,	Riboviria	Orthornavirae	Kitrinoviricota	Flasuviricetes	Amarillovirales	Flaviviridae	Hepacivirus
MN587661	Rodent_hepacivirus	2020.87	Rodent hepacivirus isolate CRT64-A/COD/2010 polyprotein gene,	Riboviria	Orthornavirae	Kitrinoviricota	Flasuviricetes	Amarillovirales	Flaviviridae	Hepacivirus
MN564789	Rodent_hepacivirus	2020.87	Rodent hepacivirus isolate CRT682/COD/2010, complete genome	Riboviria	Orthornavirae	Kitrinoviricota	Flasuviricetes	Amarillovirales	Flaviviridae	Hepacivirus
MN587669	Rodent_hepacivirus	2020.87	Rodent hepacivirus isolate MOZ329-A/MOZ/2011 polyprotein gene,	Riboviria	Orthornavirae	Kitrinoviricota	Flasuviricetes	Amarillovirales	Flaviviridae	Hepacivirus
MN587671	Rodent_hepacivirus	2020.87	Rodent hepacivirus isolate MOZ329-C/MOZ/2011 polyprotein gene,	Riboviria	Orthornavirae	Kitrinoviricota	Flasuviricetes	Amarillovirales	Flaviviridae	Hepacivirus
MW417366	Rodent_hepacivirus	2022.36	Rodent hepacivirus strain RO22799/BeAn812052, complete genome	Riboviria	Orthornavirae	Kitrinoviricota	Flasuviricetes	Amarillovirales	Flaviviridae	Hepacivirus
MN587695	Rodent_hepacivirus	2020.87	Rodent hepacivirus isolate TA085/TZA/2013 polyprotein gene,	Riboviria	Orthornavirae	Kitrinoviricota	Flasuviricetes	Amarillovirales	Flaviviridae	Hepacivirus
MN587696	Rodent_hepacivirus	2020.87	Rodent hepacivirus isolate TA100-A/TZA/2013 polyprotein gene,	Riboviria	Orthornavirae	Kitrinoviricota	Flasuviricetes	Amarillovirales	Flaviviridae	Hepacivirus
MN564793	Rodent_hepacivirus	2020.87	Rodent hepacivirus isolate TA142/TZA/2013, complete genome	Riboviria	Orthornavirae	Kitrinoviricota	Flasuviricetes	Amarillovirales	Flaviviridae	Hepacivirus
MN587678	Rodent_hepacivirus	2020.87	Rodent hepacivirus isolate TA498-A/TZA/2013 polyprotein gene,	Riboviria	Orthornavirae	Kitrinoviricota	Flasuviricetes	Amarillovirales	Flaviviridae	Hepacivirus
MN587680	Rodent_hepacivirus	2020.87	Rodent hepacivirus isolate TA498-C/TZA/2013 polyprotein gene,	Riboviria	Orthornavirae	Kitrinoviricota	Flasuviricetes	Amarillovirales	Flaviviridae	Hepacivirus
MN587686	Rodent_hepacivirus	2020.87	Rodent hepacivirus isolate TA531-A/TZA/2013 polyprotein gene,	Riboviria	Orthornavirae	Kitrinoviricota	Flasuviricetes	Amarillovirales	Flaviviridae	Hepacivirus
MN555567	Rodent_hepacivirus	2020.88	Rodent hepacivirus isolate TZ25757/TZA/2011, complete genome	Riboviria	Orthornavirae	Kitrinoviricota	Flasuviricetes	Amarillovirales	Flaviviridae	Hepacivirus
KX905133	Norway_rat_hepacivirus_1	2023.68	Norway rat hepacivirus 1 isolate rn-1 polyprotein gene, complete	Riboviria	Orthornavirae	Kitrinoviricota	Flasuviricetes	Amarillovirales	Flaviviridae	Hepacivirus
KY370091	Rodent_hepacvirus	2018.88	Rodent hepacvirus isolate RtAs-HCV/IM2014 polyprotein gene,	Riboviria	Orthornavirae	Kitrinoviricota	Flasuviricetes	Amarillovirales	Flaviviridae	Hepacivirus
KY370094	Rodent_hepacvirus	2018.88	Rodent hepacvirus isolate RtMc-HCV/Tibet2014 polyprotein gene,	Riboviria	Orthornavirae	Kitrinoviricota	Flasuviricetes	Amarillovirales	Flaviviridae	Hepacivirus
MH824541	Sifaka_hepacivirus	2018.91	Sifaka hepacivirus strain SifHV_H2-L41, complete genome	Riboviria	Orthornavirae	Kitrinoviricota	Flasuviricetes	Amarillovirales	Flaviviridae	Hepacivirus
MT371438	Sifaka_hepacivirus	2020.77	UNVERIFIED: Sifaka hepacivirus putative NS2-like gene, complete	Riboviria	Orthornavirae	Kitrinoviricota	Flasuviricetes	Amarillovirales	Flaviviridae	Hepacivirus
MH370348	Sigmodontinae_hepacivirus	2019.27	Sigmodontinae hepacivirus strain On/2012 polyprotein gene, complete	Riboviria	Orthornavirae	Kitrinoviricota	Flasuviricetes	Amarillovirales	Flaviviridae	Hepacivirus
OX394150	Viviparous_lizard_hepacivirus	2022.98	Viviparous lizard hepacivirus polyprotein, complete cds	Riboviria	Orthornavirae	Kitrinoviricota	Flasuviricetes	Amarillovirales	Flaviviridae	Hepacivirus
KR902729	Wenling_shark_virus	2018.61	Wenling shark virus, complete cds	Riboviria	Orthornavirae	Kitrinoviricota	Flasuviricetes	Amarillovirales	Flaviviridae	Hepacivirus
MT210605	Wenzhou_Apodemus_agrarius_hepacivirus_1	2021.36	Wenzhou Apodemus agrarius hepacivirus 1 isolate LCS_heixian,	Riboviria	Orthornavirae	Kitrinoviricota	Flasuviricetes	Amarillovirales	Flaviviridae	Hepacivirus
MT210609	Wenzhou_Suncus_murinus_hepacivirus_1	2021.36	Wenzhou Suncus murinus hepacivirus 1 isolate WCS_qujing, complete	Riboviria	Orthornavirae	Kitrinoviricota	Flasuviricetes	Amarillovirales	Flaviviridae	Hepacivirus
MG599993	Western_African_lungfish_hepacivirus	2018.85	Western African lungfish hepacivirus strain FZFYG124617 polyprotein	Riboviria	Orthornavirae	Kitrinoviricota	Flasuviricetes	Amarillovirales	Flaviviridae	Hepacivirus
OX394171	White_sucker_hepacivirus	2022.98	White sucker hepacivirus polyprotein, complete cds	Riboviria	Orthornavirae	Kitrinoviricota	Flasuviricetes	Amarillovirales	Flaviviridae	Hepacivirus
MT210612	Wufeng_Niviventer_fulvescens_hepacivirus_1	2021.36	Wufeng Niviventer fulvescens hepacivirus 1 isolate WFS_zhenmao,	Riboviria	Orthornavirae	Kitrinoviricota	Flasuviricetes	Amarillovirales	Flaviviridae	Hepacivirus
MT210611	Wufeng_Niviventer_niviventer_hepacivirus_1	2021.36	Wufeng Niviventer niviventer hepacivirus 1 isolate WFS_she,	Riboviria	Orthornavirae	Kitrinoviricota	Flasuviricetes	Amarillovirales	Flaviviridae	Hepacivirus
OM030325	Wufeng_Typhlomys_cinereus_hepacivirus_1	2022.48	Wufeng Typhlomys cinereus hepacivirus 1 isolate WFS_ZhuWei,	Riboviria	Orthornavirae	Kitrinoviricota	Flasuviricetes	Amarillovirales	Flaviviridae	Hepacivirus
OM030326	Wufeng_Typhlomys_cinereus_hepacivirus_2	2022.28	Wufeng Typhlomys cinereus hepacivirus 2 isolate WFS_ZhuWei,	Riboviria	Orthornavirae	Kitrinoviricota	Flasuviricetes	Amarillovirales	Flaviviridae	Hepacivirus
OM030327	Wufeng_Typhlomys_cinereus_hepacivirus_3	2022.28	Wufeng Typhlomys cinereus hepacivirus 3 isolate WFS_ZhuWei,	Riboviria	Orthornavirae	Kitrinoviricota	Flasuviricetes	Amarillovirales	Flaviviridae	Hepacivirus
MG599991	Xiamen_guitarfish_hepacivirus	2018.85	Xiamen guitarfish hepacivirus strain BWLTYG5315 polyprotein gene,	Riboviria	Orthornavirae	Kitrinoviricota	Flasuviricetes	Amarillovirales	Flaviviridae	Hepacivirus
MG599992	Xiamen_sepia_Stingray_hepacivirus	2018.85	Xiamen sepia Stingray hepacivirus strain DHHHBHGS10983 polyprotein	Riboviria	Orthornavirae	Kitrinoviricota	Flasuviricetes	Amarillovirales	Flaviviridae	Hepacivirus
MG599987	Yili_teratoscincus_roborowskii_hepacivirus	2018.85	Yili teratoscincus roborowskii hepacivirus strain YLSHG5584	Riboviria	Orthornavirae	Kitrinoviricota	Flasuviricetes	Amarillovirales	Flaviviridae	Hepacivirus
HM047196	Bat_GB-like_virus_JFD-2011	2015.49	Bat GB-like virus JFD-2011 strain BtGBV/S60/Eid_hel/GH/2009	Riboviria	Orthornavirae	Kitrinoviricota	Flasuviricetes	Amarillovirales	Flaviviridae
KC796087	Bat_pegivirus	2013.37	Bat pegivirus isolate PDB-1734 polyprotein gene, complete cds	Riboviria	Orthornavirae	Kitrinoviricota	Flasuviricetes	Amarillovirales	Flaviviridae	Pegivirus
KC796082	Bat_pegivirus	2013.37	Bat pegivirus isolate PDB-24 polyprotein gene, complete cds	Riboviria	Orthornavirae	Kitrinoviricota	Flasuviricetes	Amarillovirales	Flaviviridae	Pegivirus
KC796073	Bat_pegivirus	2013.37	Bat pegivirus isolate PDB-303 polyprotein gene, complete cds	Riboviria	Orthornavirae	Kitrinoviricota	Flasuviricetes	Amarillovirales	Flaviviridae	Pegivirus
KC796093	Bat_pegivirus	2013.37	Bat pegivirus isolate PDB-34.1 polyprotein gene, complete cds	Riboviria	Orthornavirae	Kitrinoviricota	Flasuviricetes	Amarillovirales	Flaviviridae	Pegivirus
KC796089	Bat_pegivirus	2013.37	Bat pegivirus isolate PDB-491.2 polyprotein gene, complete cds	Riboviria	Orthornavirae	Kitrinoviricota	Flasuviricetes	Amarillovirales	Flaviviridae	Pegivirus
KC796083	Bat_pegivirus	2013.37	Bat pegivirus isolate PDB-694 polyprotein gene, complete cds	Riboviria	Orthornavirae	Kitrinoviricota	Flasuviricetes	Amarillovirales	Flaviviridae	Pegivirus
KC796081	Bat_pegivirus	2013.37	Bat pegivirus isolate PDB-737B polyprotein gene, complete cds	Riboviria	Orthornavirae	Kitrinoviricota	Flasuviricetes	Amarillovirales	Flaviviridae	Pegivirus
KC796086	Bat_pegivirus	2013.37	Bat pegivirus isolate PDB-838 polyprotein gene, complete cds	Riboviria	Orthornavirae	Kitrinoviricota	Flasuviricetes	Amarillovirales	Flaviviridae	Pegivirus
MT350348	Chimpanzee_GB_virus_C	2020.95	Chimpanzee GB virus C polyprotein gene, complete cds	Riboviria	Orthornavirae	Kitrinoviricota	Flasuviricetes	Amarillovirales	Flaviviridae	Pegivirus
MK059751	Dolphin_pegivirus	2019.04	Dolphin pegivirus isolate DPgV, complete genome	Riboviria	Orthornavirae	Kitrinoviricota	Flasuviricetes	Amarillovirales	Flaviviridae	Pegivirus
OP860410	Dremomys_pernyi_pegivirus	2024.43	Dremomys pernyi pegivirus isolate SC/C7-54.2/2022 polyprotein gene,	Riboviria	Orthornavirae	Kitrinoviricota	Flasuviricetes	Amarillovirales	Flaviviridae
OP860412	Eospalax_rufescens_pegivirus	2024.43	Eospalax rufescens pegivirus isolate SC/C3-19.2/2021 polyprotein	Riboviria	Orthornavirae	Kitrinoviricota	Flasuviricetes	Amarillovirales	Flaviviridae
KC410872	Equine_pegivirus_1	2018.61	Equine Pegivirus 1 isolate C0035, complete genome	Riboviria	Orthornavirae	Kitrinoviricota	Flasuviricetes	Amarillovirales	Flaviviridae	Pegivirus
LC617192	Feline_pegivirus_JP03-3208	2021.41	Feline pegivirus JP03-3208 RNA, nearly complete genome	Riboviria	Orthornavirae	Kitrinoviricota	Flasuviricetes	Amarillovirales	Flaviviridae	Pegivirus
GU566734	GB_virus-D	2018.61	GB virus D strain 68 polyprotein precursor, gene, complete cds	Riboviria	Orthornavirae	Kitrinoviricota	Flasuviricetes	Amarillovirales	Flaviviridae	Pegivirus
MW091548	Goose_pegivirus_1	2021.32	Goose pegivirus 1, complete genome	Riboviria	Orthornavirae	Kitrinoviricota	Flasuviricetes	Amarillovirales	Flaviviridae	Pegivirus
MW365447	Goose_pegivirus_2	2021.32	Goose pegivirus 2 strain FV2, complete genome	Riboviria	Orthornavirae	Kitrinoviricota	Flasuviricetes	Amarillovirales	Flaviviridae	Pegivirus
U94421	Pegivirus_platyrrhini	2018.61	Hepatitis GB virus A, complete genome	Riboviria	Orthornavirae	Kitrinoviricota	Flasuviricetes	Amarillovirales	Flaviviridae	Pegivirus
AB018667	GB_virus_C	2000.05	Hepatitis G virus genomic RNA for polyprotein, complete cds	Riboviria	Orthornavirae	Kitrinoviricota	Flasuviricetes	Amarillovirales	Flaviviridae	Pegivirus
AB021287	GB_virus_C	2000.05	Hepatitis G virus gene for polyprotein, complete cds	Riboviria	Orthornavirae	Kitrinoviricota	Flasuviricetes	Amarillovirales	Flaviviridae	Pegivirus
AF031827	GB_virus_C	2002.23	Hepatitis G virus strain HGV-T55875 polyprotein gene, complete cds	Riboviria	Orthornavirae	Kitrinoviricota	Flasuviricetes	Amarillovirales	Flaviviridae	Pegivirus
U94695	GB_virus_C	2003.17	Hepatitis G virus polyprotein gene, complete cds	Riboviria	Orthornavirae	Kitrinoviricota	Flasuviricetes	Amarillovirales	Flaviviridae	Pegivirus
AY196904	GB_virus_C	2003.92	Hepatitis G virus isolate 765, complete genome	Riboviria	Orthornavirae	Kitrinoviricota	Flasuviricetes	Amarillovirales	Flaviviridae	Pegivirus
KT439329	Human_hepegivirus	2018.64	Human hepegivirus isolate AK-790 polyprotein gene, complete cds	Riboviria	Orthornavirae	Kitrinoviricota	Flasuviricetes	Amarillovirales	Flaviviridae	Pegivirus
MW897327	Leucosticte_brandti_pegivirus	2021.75	Leucosticte brandti pegivirus isolate XZN, complete genome	Riboviria	Orthornavirae	Kitrinoviricota	Flasuviricetes	Amarillovirales	Flaviviridae	Pegivirus
MT210618	Longquan_Niviventer_fulvescens_pegivirus_1	2021.36	Longquan Niviventer fulvescens pegivirus 1 isolate LQS_zhenmao,	Riboviria	Orthornavirae	Kitrinoviricota	Flasuviricetes	Amarillovirales	Flaviviridae	Pegivirus
MT210617	Longquan_Niviventer_niviventer_pegivirus_1	2021.36	Longquan Niviventer niviventer pegivirus 1 isolate LQS_she,	Riboviria	Orthornavirae	Kitrinoviricota	Flasuviricetes	Amarillovirales	Flaviviridae	Pegivirus
MT210615	Longquan_Rhinolophus_pearsonii_pegivirus_1	2021.36	Longquan Rhinolophus pearsonii pegivirus 1 isolate LQB_Rpear,	Riboviria	Orthornavirae	Kitrinoviricota	Flasuviricetes	Amarillovirales	Flaviviridae	Pegivirus
MT371437	Marmoset_pegivirus	2020.77	UNVERIFIED: Marmoset pegivirus putative p7/NS2-like gene, complete	Riboviria	Orthornavirae	Kitrinoviricota	Flasuviricetes	Amarillovirales	Flaviviridae	Hepacivirus
MW897329	Montifringilla_taczanowskii_pegivirus	2021.75	Montifringilla taczanowskii pegivirus isolate YSN, complete genome	Riboviria	Orthornavirae	Kitrinoviricota	Flasuviricetes	Amarillovirales	Flaviviridae	Pegivirus
ON706343	nabpantry_virus_9	2022.87	Nabpantry virus 9 isolate UGA31 polyprotein gene, complete cds	Riboviria	Orthornavirae	Kitrinoviricota	Flasuviricetes	Amarillovirales	Flaviviridae	Pegivirus
MW897326	Passer_montanus_pegivirus	2021.75	Passer montanus pegivirus isolate GXN, complete genome	Riboviria	Orthornavirae	Kitrinoviricota	Flasuviricetes	Amarillovirales	Flaviviridae	Pegivirus
LT009480	Pegivirus_platyrrhini	2016.41	Pegivirus A gene for polyprotein, isolate 56330218	Riboviria	Orthornavirae	Kitrinoviricota	Flasuviricetes	Amarillovirales	Flaviviridae	Pegivirus
LT009478	Pegivirus_platyrrhini	2016.41	Pegivirus A gene for polyprotein, isolate 89859249	Riboviria	Orthornavirae	Kitrinoviricota	Flasuviricetes	Amarillovirales	Flaviviridae	Pegivirus
MT276199	Pegivirus_equi	2020.5	Pegivirus equi isolate HorseA1 polyprotein gene, complete cds	Riboviria	Orthornavirae	Kitrinoviricota	Flasuviricetes	Amarillovirales	Flaviviridae	Pegivirus
KC796076	Pegivirus_scotophili	2018.64	Pegivirus G isolate PDB-620 polyprotein gene, complete cds	Riboviria	Orthornavirae	Kitrinoviricota	Flasuviricetes	Amarillovirales	Flaviviridae	Pegivirus
KC796088	Pegivirus_sturnirae	2018.64	Pegivirus I isolate PDB-1715 polyprotein gene, complete cds	Riboviria	Orthornavirae	Kitrinoviricota	Flasuviricetes	Amarillovirales	Flaviviridae	Pegivirus
KU351669	Pegivirus_suis	2018.61	Pegivirus K isolate PPgV_903/Ger/2013 polyprotein gene, complete	Riboviria	Orthornavirae	Kitrinoviricota	Flasuviricetes	Amarillovirales	Flaviviridae	Pegivirus
MW897328	Phaiomys_leucurus_pegivirus	2021.75	Phaiomys leucurus pegivirus isolate XZS, complete genome	Riboviria	Orthornavirae	Kitrinoviricota	Flasuviricetes	Amarillovirales	Flaviviridae	Pegivirus
MG600416	Rodent_pegivirus	2018.28	Rodent pegivirus isolate 05VZ-14-Rat070 polyprotein gene, complete	Riboviria	Orthornavirae	Kitrinoviricota	Flasuviricetes	Amarillovirales	Flaviviridae	Pegivirus
LC602141	Rodent_pegivirus	2021.05	Rodent pegivirus RPgV-IND079 RNA, complete genome	Riboviria	Orthornavirae	Kitrinoviricota	Flasuviricetes	Amarillovirales	Flaviviridae	Pegivirus
KC815311	Rodent_pegivirus	2018.61	Rodent pegivirus isolate CC61, complete genome	Riboviria	Orthornavirae	Kitrinoviricota	Flasuviricetes	Amarillovirales	Flaviviridae	Pegivirus
KF234501	Simian_pegivirus	2018.61	Simian pegivirus isolate SPgVkrc_RC08 polyprotein precursor, gene,	Riboviria	Orthornavirae	Kitrinoviricota	Flasuviricetes	Amarillovirales	Flaviviridae	Pegivirus
KP296858	Simian_pegivirus	2015.16	Simian pegivirus isolate VGA00020, complete genome	Riboviria	Orthornavirae	Kitrinoviricota	Flasuviricetes	Amarillovirales	Flaviviridae	Pegivirus
KP890673	Simian_pegivirus	2015.89	Simian pegivirus isolate myb_M77 polyprotein precursor, gene,	Riboviria	Orthornavirae	Kitrinoviricota	Flasuviricetes	Amarillovirales	Flaviviridae	Pegivirus
MT513216	Southwest_bike_trail_virus	2020.78	Southwest bike trail virus isolate cj1516, complete genome	Riboviria	Orthornavirae	Kitrinoviricota	Flasuviricetes	Amarillovirales	Flaviviridae	Pegivirus
ON706347	ticpantry_virus_5	2023.49	Ticpantry virus 5 isolate ROC11 polyprotein gene, complete cds	Riboviria	Orthornavirae	Kitrinoviricota	Flasuviricetes	Amarillovirales	Flaviviridae	Pegivirus
BR001715	Tree_shrew_pegivirus	2021.63	TPA_asm: Tree shrew pegivirus tree_shrew/2017/1 gene for	Riboviria	Orthornavirae	Kitrinoviricota	Flasuviricetes	Amarillovirales	Flaviviridae	Pegivirus
MT210613	Wenzhou_Rattus_norvegicus_pegivirus_1	2021.36	Wenzhou Rattus norvegicus pegivirus 1 isolate LCS_hejia, complete	Riboviria	Orthornavirae	Kitrinoviricota	Flasuviricetes	Amarillovirales	Flaviviridae	Pegivirus
MT210614	Wenzhou_Rattus_tanezumi_pegivirus_1	2021.36	Wenzhou Rattus tanezumi pegivirus 1 isolate LCS_huangxiong,	Riboviria	Orthornavirae	Kitrinoviricota	Flasuviricetes	Amarillovirales	Flaviviridae	Pegivirus
OM030328	Wufeng_Blarinella_griselda_pegivirus_1	2022.28	Wufeng Blarinella griselda pegivirus 1 isolate WFS_HuiHei, complete	Riboviria	Orthornavirae	Kitrinoviricota	Flasuviricetes	Amarillovirales	Flaviviridae	Pegivirus
OM030329	Wufeng_Crocidura_attenuata_pegivirus_1	2022.28	Wufeng Crocidura attenuata pegivirus 1 isolate WFS_SheQu, complete	Riboviria	Orthornavirae	Kitrinoviricota	Flasuviricetes	Amarillovirales	Flaviviridae	Pegivirus
MT210620	Wufeng_Niviventer_fulvescens_pegivirus_1	2021.36	Wufeng Niviventer fulvescens pegivirus 1 isolate WFS_zhenmao,	Riboviria	Orthornavirae	Kitrinoviricota	Flasuviricetes	Amarillovirales	Flaviviridae	Pegivirus
MG599990	Wenling_moray_eel_hepacivirus	2018.85	Wenling moray eel hepacivirus strain XMLMGHepa10640 polyprotein	Riboviria	Orthornavirae	Kitrinoviricota	Flasuviricetes	Amarillovirales	Flaviviridae	Hepacivirus
KY354238	Apis_flavivirus	2018.61	Apis flavivirus isolate RI-A polyprotein gene, complete cds	Riboviria	Orthornavirae	Kitrinoviricota	Flasuviricetes	Amarillovirales	Flaviviridae
BK067806	Artemia_sinica_associated_flavi-like_virus	2024.52	TPA_asm: Artemia sinica associated flavi-like virus isolate AL-HBU	Riboviria	Orthornavirae	Kitrinoviricota	Flasuviricetes	Amarillovirales	Flaviviridae
MN661082	Atrato_Flavi-like_virus_1	2020	Atrato Flavi-like virus 1 strain Cx 1773-1 genomic sequence	Riboviria	Orthornavirae	Kitrinoviricota	Flasuviricetes	Amarillovirales	Flaviviridae
KR902731	Beihai_barnacle_viurs_1	2018.61	Beihai barnacle viurs 1 strain BHGZ polyprotein gene, complete cds	Riboviria
BK067808	Bemisia_tabaci_flavi-like_virus_2	2024.52	TPA_asm: Bemisia tabaci flavi-like virus 2 isolate Z1m genomic	Riboviria	Orthornavirae	Kitrinoviricota	Flasuviricetes	Amarillovirales	Flaviviridae
MW256672	Bemisia_tabaci_pesti-like_virus_1	2021.43	Bemisia tabaci pesti-like virus 1 isolate ZJU-Q2 polyprotein gene,	Riboviria	Orthornavirae	Kitrinoviricota	Flasuviricetes	Amarillovirales	Flaviviridae	Pestivirus
MZ244286	Bole_tick_virus_4	2021.63	MAG: Bole tick virus 4 isolate GSC346flaviV polyprotein gene,	Riboviria
ON811701	Bole_tick_virus_4	2022.96	MAG: Bole tick virus 4 isolate TIGMIC_1, complete genome	Riboviria
ON811702	Bole_tick_virus_4	2022.96	MAG: Bole tick virus 4 isolate TIGMIC_2, complete genome	Riboviria
MN095535	Bole_tick_virus_4	2019.82	Bole tick virus 4 isolate Thailand tick flavivirus, complete	Riboviria
KR902736	Bole_tick_virus_4	2015.82	Bole tick virus 4 strain BLP-1 polyprotein gene, complete cds	Riboviria
MW561974	Bole_tick_virus_4	2021.2	Bole tick virus 4 strain Bangali/H.truncatum/2018 polyprotein gene,	Riboviria
MW561976	Bole_tick_virus_4	2021.2	Bole tick virus 4 strain Iftin/H.dromedarii/2018 polyprotein gene,	Riboviria
ON408074	Bole_tick_virus_4	2022.78	Bole tick virus 4 strain NE-DH2, complete genome	Riboviria
ON408075	Bole_tick_virus_4	2022.78	Bole tick virus 4 strain NE-ShL2, complete genome	Riboviria
BK067807	Brachymeria_lasus_associated_flavi-like_virus	2024.52	TPA_asm: Brachymeria lasus associated flavi-like virus isolate FT1	Riboviria	Orthornavirae	Kitrinoviricota	Flasuviricetes	Amarillovirales	Flaviviridae
ON262323	Camel_tick_virus	2023.09	Camel tick virus isolate Alain, complete genome	Riboviria
OM681407	carrot_flavi-like_virus_1	2022.64	Carrot flavi-like virus 1 isolate 744, complete genome	Riboviria	Orthornavirae	Kitrinoviricota	Flasuviricetes	Amarillovirales	Flaviviridae
BK062902	Coptis_virus_1	2023.24	TPA_asm: Coptis virus 1 genomic sequence	Riboviria	Orthornavirae	Kitrinoviricota	Flasuviricetes	Amarillovirales	Flaviviridae
ON684360	Dermacentor_reticulatus_pestivirus-like_virus	2022.48	MAG: Dermacentor reticulatus pestivirus-like virus 1 isolate CT2,	Riboviria	Orthornavirae	Kitrinoviricota	Flasuviricetes	Amarillovirales	Flaviviridae	Pestivirus
KX267823	Diaphorina_citri_flavi-like_virus	2020.97	Diaphorina citri flavi-like virus, complete genome
MZ852365	Drosophila-associated_flavivirus_7	2021.94	Drosophila-associated flavivirus 7 isolate Con0316 putative	Riboviria	Orthornavirae	Kitrinoviricota	Flasuviricetes	Amarillovirales	Flaviviridae
OP019096	Eriocheir_sinensis_Cholera-like_Virus	2023.07	MAG: Eriocheir sinensis Cholera-like Virus isolate Dongying,
ON811700	Flaviviridae_sp.	2022.96	MAG: Flaviviridae sp. isolate TIGMIC_1, complete genome	Riboviria	Orthornavirae	Kitrinoviricota	Flasuviricetes	Amarillovirales	Flaviviridae
ON811713	Flaviviridae_sp.	2022.96	MAG: Flaviviridae sp. isolate TIGMIC_12, complete genome	Riboviria	Orthornavirae	Kitrinoviricota	Flasuviricetes	Amarillovirales	Flaviviridae
ON811714	Flaviviridae_sp.	2022.96	MAG: Flaviviridae sp. isolate TIGMIC_13, complete genome	Riboviria	Orthornavirae	Kitrinoviricota	Flasuviricetes	Amarillovirales	Flaviviridae
ON811721	Flaviviridae_sp.	2022.96	MAG: Flaviviridae sp. isolate TIGMIC_20, complete genome	Riboviria	Orthornavirae	Kitrinoviricota	Flasuviricetes	Amarillovirales	Flaviviridae
ON811725	Flaviviridae_sp.	2022.96	MAG: Flaviviridae sp. isolate TIGMIC_24, complete genome	Riboviria	Orthornavirae	Kitrinoviricota	Flasuviricetes	Amarillovirales	Flaviviridae
ON811726	Flaviviridae_sp.	2022.96	MAG: Flaviviridae sp. isolate TIGMIC_25, complete genome	Riboviria	Orthornavirae	Kitrinoviricota	Flasuviricetes	Amarillovirales	Flaviviridae
ON811728	Flaviviridae_sp.	2022.96	MAG: Flaviviridae sp. isolate TIGMIC_27, complete genome	Riboviria	Orthornavirae	Kitrinoviricota	Flasuviricetes	Amarillovirales	Flaviviridae
ON811729	Flaviviridae_sp.	2022.96	MAG: Flaviviridae sp. isolate TIGMIC_28, complete genome	Riboviria	Orthornavirae	Kitrinoviricota	Flasuviricetes	Amarillovirales	Flaviviridae
ON811731	Flaviviridae_sp.	2022.96	MAG: Flaviviridae sp. isolate TIGMIC_30, complete genome	Riboviria	Orthornavirae	Kitrinoviricota	Flasuviricetes	Amarillovirales	Flaviviridae
ON811733	Flaviviridae_sp.	2022.96	MAG: Flaviviridae sp. isolate TIGMIC_32, complete genome	Riboviria	Orthornavirae	Kitrinoviricota	Flasuviricetes	Amarillovirales	Flaviviridae
ON811734	Flaviviridae_sp.	2022.96	MAG: Flaviviridae sp. isolate TIGMIC_33, complete genome	Riboviria	Orthornavirae	Kitrinoviricota	Flasuviricetes	Amarillovirales	Flaviviridae
ON811737	Flaviviridae_sp.	2022.96	MAG: Flaviviridae sp. isolate TIGMIC_36, complete genome	Riboviria	Orthornavirae	Kitrinoviricota	Flasuviricetes	Amarillovirales	Flaviviridae
ON811741	Flaviviridae_sp.	2022.96	MAG: Flaviviridae sp. isolate TIGMIC_38, complete genome	Riboviria	Orthornavirae	Kitrinoviricota	Flasuviricetes	Amarillovirales	Flaviviridae
ON811742	Flaviviridae_sp.	2022.96	MAG: Flaviviridae sp. isolate TIGMIC_39, complete genome	Riboviria	Orthornavirae	Kitrinoviricota	Flasuviricetes	Amarillovirales	Flaviviridae
ON811706	Flaviviridae_sp.	2022.96	MAG: Flaviviridae sp. isolate TIGMIC_5, complete genome	Riboviria	Orthornavirae	Kitrinoviricota	Flasuviricetes	Amarillovirales	Flaviviridae
ON811709	Flaviviridae_sp.	2022.96	MAG: Flaviviridae sp. isolate TIGMIC_8, complete genome	Riboviria	Orthornavirae	Kitrinoviricota	Flasuviricetes	Amarillovirales	Flaviviridae
MZ964986	Flaviviridae_sp.	2021.95	Flaviviridae sp. strain FV/HAHH8, complete genome	Riboviria	Orthornavirae	Kitrinoviricota	Flasuviricetes	Amarillovirales	Flaviviridae
MN714664	Frankliniella_occidentalis_flavi-like_virus_1	2020.68	Frankliniella occidentalis flavi-like virus 1 isolate ThassRNAV1	Riboviria	Orthornavirae	Kitrinoviricota	Flasuviricetes	Amarillovirales	Flaviviridae
MZ210052	Fushun_acrida_cinerea_flavivirus_1	2021.99	MAG: Fushun acrida cinerea flavivirus 1 isolate ZHJJHFS91, complete	Riboviria	Orthornavirae	Kitrinoviricota	Flasuviricetes	Amarillovirales	Flaviviridae	Orthoflavivirus
MZ210009	Fushun_laodelphax_striatellus_flavivirus_1	2021.99	MAG: Fushun laodelphax striatellus flavivirus 1 isolate HFSFS147,	Riboviria	Orthornavirae	Kitrinoviricota	Flasuviricetes	Amarillovirales	Flaviviridae	Orthoflavivirus
KR902733	Gamboa_mosquito_virus	2015.82	Gamboa mosquito virus strain GW polyprotein gene, complete cds	Riboviria
BK067809	Gecarcinus_lateralis_associated_flavi-like	2024.52	TPA_asm: Gecarcinus lateralis associated flavi-like virus isolate	Riboviria	Orthornavirae	Kitrinoviricota	Flasuviricetes	Amarillovirales	Flaviviridae
AB698917	Gentian_Kobu-sho-associated_virus	2013.23	Gentian Kobu-sho-associated virus RNA, complete genome, isolate:	Riboviria	dsRNA viruses
MZ209617	Hangzhou_flavivirus_1	2021.98	MAG: Hangzhou flavivirus 1 isolate FSFY137086, complete genome	Riboviria	Orthornavirae	Kitrinoviricota	Flasuviricetes	Amarillovirales	Flaviviridae	Orthoflavivirus
MZ209656	Hangzhou_frankliniella_intonsa_flavivirus_1	2021.98	MAG: Hangzhou frankliniella intonsa flavivirus 1 isolate	Riboviria	Orthornavirae	Kitrinoviricota	Flasuviricetes	Amarillovirales	Flaviviridae	Orthoflavivirus
MZ209659	Hangzhou_frankliniella_intonsa_flavivirus_2	2021.98	MAG: Hangzhou frankliniella intonsa flavivirus 2 isolate	Riboviria	Orthornavirae	Kitrinoviricota	Flasuviricetes	Amarillovirales	Flaviviridae	Orthoflavivirus
MZ209632	Hangzhou_nephotettix_cincticeps_flavivirus_1	2021.98	MAG: Hangzhou nephotettix cincticeps flavivirus 1 isolate	Riboviria	Orthornavirae	Kitrinoviricota	Flasuviricetes	Amarillovirales	Flaviviridae	Orthoflavivirus
MZ209722	Hangzhou_ochthera_mantis_flavivirus_1	2022	MAG: Hangzhou ochthera mantis flavivirus 1 isolate SYFY8, complete	Riboviria	Orthornavirae	Kitrinoviricota	Flasuviricetes	Amarillovirales	Flaviviridae	Orthoflavivirus
MW808978	Haseki_tick_virus	2023.3	Haseki tick virus strain Novosibirsk-2020 polyprotein gene,	Riboviria
BK067810	Insect_associated_flavi-like_virus	2024.52	TPA_asm: Insect associated flavi-like virus isolate mix1 genomic	Riboviria	Orthornavirae	Kitrinoviricota	Flasuviricetes	Amarillovirales	Flaviviridae
MH620810	Lampyris_noctiluca_flavivirus_1	2019.23	Lampyris noctiluca flavivirus 1 isolate 17FIN1, complete genome	Riboviria	Orthornavirae	Kitrinoviricota	Flasuviricetes	Amarillovirales	Flaviviridae
BK067811	Locusta_migratoria_associated_flavi-like_virus	2024.52	TPA_asm: Locusta migratoria associated flavi-like virus isolate	Riboviria	Orthornavirae	Kitrinoviricota	Flasuviricetes	Amarillovirales	Flaviviridae
KT309079	Macrosiphum_euphorbiae_virus_1	2018.61	Macrosiphum euphorbiae virus 1 isolate K01 polyprotein gene,	Riboviria	Orthornavirae	Kitrinoviricota	Flasuviricetes	Amarillovirales	Flaviviridae
BK067813	Phenacoccus_solenopsis_associated_flavi-like	2024.52	TPA_asm: Phenacoccus solenopsis associated flavi-like virus isolate	Riboviria	Orthornavirae	Kitrinoviricota	Flasuviricetes	Amarillovirales	Flaviviridae
BK067812	Plodia_interpunctella_associated_flavi-like	2024.52	TPA_asm: Plodia interpunctella associated flavi-like virus isolate	Riboviria	Orthornavirae	Kitrinoviricota	Flasuviricetes	Amarillovirales	Flaviviridae
BK067815	Rhipicephalus_sanguineus_associated_flavi-like	2024.52	TPA_asm: Rhipicephalus sanguineus associated flavi-like virus	Riboviria	Orthornavirae	Kitrinoviricota	Flasuviricetes	Amarillovirales	Flaviviridae
KR902740	Sanxia_water_strider_virus_6	2015.82	Sanxia water strider virus 6 strain SYSZZ-2 polyprotein gene,	Riboviria
BK067816	Semibalanus_balanoides_associated_flavi-like	2024.52	TPA_asm: Semibalanus balanoides associated flavi-like virus isolate	Riboviria	Orthornavirae	Kitrinoviricota	Flasuviricetes	Amarillovirales	Flaviviridae
KR902732	Shayang_fly_virus_4	2015.82	Shayang fly virus 4 strain SYCY polyprotein gene, complete cds	Riboviria
KR902734	Shuangao_lacewing_virus_2	2015.82	Shuangao lacewing virus 2 strain SCL polyprotein gene, complete	Riboviria
LC516843	Sitobion_miscanthi_flavi-like_virus_1	2020.27	Sitobion miscanthi flavi-like virus 1 07BaA1 gene for polyprotein,	Riboviria	Orthornavirae	Kitrinoviricota	Flasuviricetes	Amarillovirales	Flaviviridae
BK062903	Sonchus_virus_1	2023.24	TPA_asm: Sonchus virus 1 genomic sequence	Riboviria	Orthornavirae	Kitrinoviricota	Flasuviricetes	Amarillovirales	Flaviviridae
KF726084	Soybean_cyst_nematode_virus_5	2018.61	Soybean cyst nematode virus 5 strain ScV5 polyprotein gene,	Riboviria	Orthornavirae	Kitrinoviricota	Flasuviricetes	Amarillovirales	Flaviviridae
KR902741	Tacheng_tick_virus_8	2015.82	Tacheng tick virus 8 strain TCP-2 polyprotein gene, complete cds	Riboviria
MN025505	Trinbago_virus	2020.08	Trinbago virus isolate TTP-Pool-4, complete genome	Riboviria	Orthornavirae	Kitrinoviricota	Flasuviricetes	Amarillovirales	Flaviviridae	Pestivirus
KR902737	Wuhan_centipede_virus	2015.82	Wuhan centipede virus strain WHWG-11 polyprotein gene, complete	Riboviria
OK491477	Xiangshan_flavi-like_virus_1	2021.83	MAG: Xiangshan flavi-like virus 1 isolate Novel_1 polyprotein gene,	Riboviria	Orthornavirae	Kitrinoviricota	Flasuviricetes	Amarillovirales	Flaviviridae
OK491478	Xiangshan_flavi-like_virus_2	2021.83	MAG: Xiangshan flavi-like virus 2 isolate Novel_2 polyprotein gene,	Riboviria	Orthornavirae	Kitrinoviricota	Flasuviricetes	Amarillovirales	Flaviviridae
KR902735	Xinzhou_spider_virus_2	2015.82	Xinzhou spider virus 2 strain XZZZ-7 polyprotein gene, complete	Riboviria
ON746389	Zhangjiakou_Flavi_tick_virus_1	2022.93	MAG: Zhangjiakou Flavi tick virus 1 isolate TIGMIC 37 genomic	Riboviria	Orthornavirae	Kitrinoviricota	Flasuviricetes	Amarillovirales	Flaviviridae
MH307700	atypical_porcine_pestivirus	2019.94	Atypical porcine pestivirus, complete genome	Riboviria	Orthornavirae	Kitrinoviricota	Flasuviricetes	Amarillovirales	Flaviviridae	Pestivirus
MH282908	Bat_pestivirus_BtSk-PestV-1/GX2017	2018.89	Bat pestivirus BtSk-PestV-1/GX2017 polyprotein gene, complete cds	Riboviria	Orthornavirae	Kitrinoviricota	Flasuviricetes	Amarillovirales	Flaviviridae	Pestivirus
AF037405	Border_disease_virus	2018.61	Border disease virus X818, complete genome	Riboviria	Orthornavirae	Kitrinoviricota	Flasuviricetes	Amarillovirales	Flaviviridae	Pestivirus
M31182	Bovine_viral_diarrhea_virus_1	2018.61	Bovine viral diarrhea virus 1, complete genome	Riboviria	Orthornavirae	Kitrinoviricota	Flasuviricetes	Amarillovirales	Flaviviridae	Pestivirus
U18059	Bovine_viral_diarrhea_virus_2	2018.64	Bovine viral diarrhea virus 2 polyprotein gene, complete cds	Riboviria	Orthornavirae	Kitrinoviricota	Flasuviricetes	Amarillovirales	Flaviviridae	Pestivirus
FJ040215	Bovine_viral_diarrhea_virus_3_Th/04_KhonKaen	2018.61	Bovine viral diarrhea virus 3 Th/04_KhonKaen, complete genome	Riboviria	Orthornavirae	Kitrinoviricota	Flasuviricetes	Amarillovirales	Flaviviridae	Pestivirus
AF326963	Classical_swine_fever_virus	2018.61	Classical swine fever virus, complete genome	Riboviria	Orthornavirae	Kitrinoviricota	Flasuviricetes	Amarillovirales	Flaviviridae	Pestivirus
MK636875	Dongyang_pangolin_virus	2020.17	Dongyang pangolin virus isolate DYCS, complete genome	Riboviria	Orthornavirae	Kitrinoviricota	Flasuviricetes	Amarillovirales	Flaviviridae	Pestivirus
OX394182	Frog_pestivirus	2022.98	Frog pestivirus polyprotein, complete cds	Riboviria	Orthornavirae	Kitrinoviricota	Flasuviricetes	Amarillovirales	Flaviviridae	Pestivirus
OX394178	Glass_knifefish_pestivirus	2022.98	Glass knifefish pestivirus polyprotein, complete cds	Riboviria	Orthornavirae	Kitrinoviricota	Flasuviricetes	Amarillovirales	Flaviviridae	Pestivirus
OM030319	Jingmen_Crocidura_shantungensis_pestivirus_1	2022.28	Jingmen Crocidura shantungensis pestivirus 1 isolate SYS_SheQu,	Riboviria	Orthornavirae	Kitrinoviricota	Flasuviricetes	Amarillovirales	Flaviviridae	Pestivirus
KY436034	Linda_virus	2018.61	Linda virus strain Austria1, complete genome	Riboviria	Orthornavirae	Kitrinoviricota	Flasuviricetes	Amarillovirales	Flaviviridae	Pestivirus
KJ950914	Norway_rat_pestivirus	2018.61	Norway rat pestivirus isolate NrPV/NYC-D23 polyprotein gene,	Riboviria	Orthornavirae	Kitrinoviricota	Flasuviricetes	Amarillovirales	Flaviviridae	Pestivirus
OM451127	Pangolin_pestivirus_1	2022.18	MAG: Pangolin pestivirus 1 isolate ZJ-F1 polyprotein gene, complete	Riboviria	Orthornavirae	Kitrinoviricota	Flasuviricetes	Amarillovirales	Flaviviridae	Pestivirus
ON024090	Pangolin_pestivirus	2022.45	Pangolin pestivirus strain PPeV/BIME1/P019T/pangolin/2018, complete	Riboviria	Orthornavirae	Kitrinoviricota	Flasuviricetes	Amarillovirales	Flaviviridae	Pestivirus
ON024097	Pangolin_pestivirus	2022.45	Pangolin pestivirus strain PPeV/BIME3/P019T/pangolin/2018, complete	Riboviria	Orthornavirae	Kitrinoviricota	Flasuviricetes	Amarillovirales	Flaviviridae	Pestivirus
ON024101	Pangolin_pestivirus	2022.45	Pangolin pestivirus strain PPeV/BIME5/P141T/pangolin/2018, complete	Riboviria	Orthornavirae	Kitrinoviricota	Flasuviricetes	Amarillovirales	Flaviviridae	Pestivirus
ON024102	Pangolin_pestivirus	2022.45	Pangolin pestivirus strain PPeV/BIME6/P141T/pangolin/2018, complete	Riboviria	Orthornavirae	Kitrinoviricota	Flasuviricetes	Amarillovirales	Flaviviridae	Pestivirus
ON024103	Pangolin_pestivirus	2022.45	Pangolin pestivirus strain PPeV/BIME6/P226T/pangolin/2018, complete	Riboviria	Orthornavirae	Kitrinoviricota	Flasuviricetes	Amarillovirales	Flaviviridae	Pestivirus
ON024104	Pangolin_pestivirus	2022.45	Pangolin pestivirus strain PPeV/BIME7/P022T/pangolin/2018, complete	Riboviria	Orthornavirae	Kitrinoviricota	Flasuviricetes	Amarillovirales	Flaviviridae	Pestivirus
KM408491	Pestivirus_Burdur/05-TR	2015.05	Pestivirus Burdur/05-TR, complete genome	Riboviria	Orthornavirae	Kitrinoviricota	Flasuviricetes	Amarillovirales	Flaviviridae	Pestivirus
KJ660072	Pestivirus_PG-2	2014.38	Pestivirus PG-2, complete genome	Riboviria	Orthornavirae	Kitrinoviricota	Flasuviricetes	Amarillovirales	Flaviviridae	Pestivirus
AF144617	Pestivirus_giraffe-1_H138	2018.61	Pestivirus giraffe-1 H138 complete genome	Riboviria	Orthornavirae	Kitrinoviricota	Flasuviricetes	Amarillovirales	Flaviviridae	Pestivirus
AF144618	Pestivirus_reindeer-1_V60-Krefeld	2016.57	Pestivirus reindeer-1 V60-Krefeld complete genome	Riboviria	Orthornavirae	Kitrinoviricota	Flasuviricetes	Amarillovirales	Flaviviridae	Pestivirus
MK618726	ovine/IT_pestivirus	2023.64	Ovine/IT pestivirus isolate ovine/It/338710-3/2017 polyprotein	Riboviria	Orthornavirae	Kitrinoviricota	Flasuviricetes	Amarillovirales	Flaviviridae	Pestivirus
JX428945	Aydin-like_pestivirus	2018.61	Pestivirus strain Aydin/04-TR, complete genome	Riboviria	Orthornavirae	Kitrinoviricota	Flasuviricetes	Amarillovirales	Flaviviridae	Pestivirus
MK910229	Phocoena_pestivirus	2019.81	Phocoena pestivirus isolate NS170386, complete genome	Riboviria	Orthornavirae	Kitrinoviricota	Flasuviricetes	Amarillovirales	Flaviviridae	Pestivirus
EF100713	Porcine_pestivirus_isolate_Bungowannah	2018.61	Porcine pestivirus isolate Bungowannah, complete genome	Riboviria	Orthornavirae	Kitrinoviricota	Flasuviricetes	Amarillovirales	Flaviviridae	Pestivirus
AY781152	Pronghorn_antelope_pestivirus	2019.42	Pronghorn antelope pestivirus, complete genome	Riboviria	Orthornavirae	Kitrinoviricota	Flasuviricetes	Amarillovirales	Flaviviridae	Pestivirus
KY370100	Rodent_pestivirus	2018.88	Rodent pestivirus isolate RtAp-PestV/JL2014 polyprotein gene,	Riboviria	Orthornavirae	Kitrinoviricota	Flasuviricetes	Amarillovirales	Flaviviridae	Pestivirus
KY370101	Rodent_pestivirus	2018.88	Rodent pestivirus isolate RtNn-PestV/HuB2014 polyprotein gene,	Riboviria	Orthornavirae	Kitrinoviricota	Flasuviricetes	Amarillovirales	Flaviviridae	Pestivirus
MZ664274	Tunisian_sheep-like_pestivirus	2024.15	Tunisian sheep-like pestivirus strain 92019/2007/AG polyprotein	Riboviria	Orthornavirae	Kitrinoviricota	Flasuviricetes	Amarillovirales	Flaviviridae	Pestivirus
OM030320	Wenzhou_Pipistrellus_abramus_pestivirus_1	2022.28	Wenzhou Pipistrellus abramus pestivirus 1 isolate YJB_Pabr,	Riboviria	Orthornavirae	Kitrinoviricota	Flasuviricetes	Amarillovirales	Flaviviridae	Pestivirus
OU592965	Zikole_virus	2022.12	MAG: Zikole virus genome assembly, chromosome: complete-genome	Riboviria	Orthornavirae	Kitrinoviricota	Flasuviricetes	Amarillovirales	Flaviviridae	Pestivirus
AP014912	Diatom_colony_associated_ssRNA_virus_1	2019.7	Diatom colony associated ssRNA virus 1 genomic RNA, complete	Riboviria	Orthornavirae	Kitrinoviricota	Flasuviricetes	Amarillovirales	Flaviviridae
MW896903	Inner_Mongolia_sediment_flavi-like_virus_3	2022.58	MAG: Inner Mongolia sediment flavi-like virus 3 isolate 347R-284880	Riboviria	Orthornavirae	Kitrinoviricota	Flasuviricetes	Amarillovirales	Flaviviridae
BK067814	Parasteatoda_tepidariorum_associated_flavi-like	2024.52	TPA_asm: Parasteatoda tepidariorum associated flavi-like virus	Riboviria	Orthornavirae	Kitrinoviricota	Flasuviricetes	Amarillovirales	Flaviviridae
KR902739	Shayang_spider_virus_4	2015.82	Shayang spider virus 4 strain SYZZ-1 polyprotein gene, complete	Riboviria
MG599982	Wenzhou_pesti-like_virus_1	2018.85	Wenzhou pesti-like virus 1 strain WZSS31331 polyprotein gene,	Riboviria	Orthornavirae	Kitrinoviricota	Flasuviricetes	Amarillovirales	Flaviviridae
MG599985	Xiamen_fanray_pesti-like_virus	2018.85	Xiamen fanray pesti-like virus strain XMTSYG10372 polyprotein gene,	Riboviria	Orthornavirae	Kitrinoviricota	Flasuviricetes	Amarillovirales	Flaviviridae
KR902730	Xinzhou_spider_virus_3	2015.82	Xinzhou spider virus 3 strain XZZZ-3 polyprotein gene, complete	Riboviria
EU127904	Cucumber_leaf_spot_virus	2018.61	Cucumber leaf spot virus, complete genome	Riboviria	Orthornavirae	Kitrinoviricota	Tolucaviricetes	Tolivirales	Tombusviridae	Procedovirinae
J04357	Red_clover_necrotic_mosaic_virus	2018.61	Red clover necrotic mosaic virus RNA-1, complete sequence	Riboviria	Orthornavirae	Kitrinoviricota	Tolucaviricetes	Tolivirales	Tombusviridae	Regressovirinae
MK301398	Turnip_crinkle_virus	2019.17	Turnip crinkle virus isolate Helmstedt EPV_18_002, complete genome	Riboviria	Orthornavirae	Kitrinoviricota	Tolucaviricetes	Tolivirales	Tombusviridae	Procedovirinae
SRR12063566	flavi_freshwater_ORF52_SRR12063566
SRR6435398	flavi_lake_water_ORF115_SRR6435398
SRR11829261	flavi_salt_marsh_ORF170_SRR11829261
SRR8857871	flavi_wastewater_ORF139_SRR8857871
SRR7087980	flavi_estuary_ORF249_SRR7087980
SRR7976360	flavi_soil_ORF358_SRR7976360
SRR7080628	flavi_freshwater_sediment_ORF251_SRR7080628
SRR7883614	flavi_lake_water_ORF238_SRR7883614
SRR11565438	flavi_soil_ORF389_SRR11565438

## Sheet: Sheet2
Clade	Lineage	Accession number	Virus name	Sample year	Genus	Species
I	a	OX394149	Harrimaniidae flavivirus	2022.98
I	a	OX394137	Cnidaria flavivirus	2022.98
I	b	KC788512	New Mapoon virus	2019.39
I	b	KM225265	Torres virus	2014.81
I	b	MZ358851	Stratford virus	2021.73	Orthoflavivirus	Orthoflavivirus kokoberaorum
I	b	AY632541	Kokobera virus	2019.39	Orthoflavivirus	Orthoflavivirus kokoberaorum
I	b	KM225264	Bainyik virus	2014.81
I	b	JQ957869	St. Louis encephalitis virus	2013.58	Orthoflavivirus	Orthoflavivirus louisense
I	b	DQ525916	St. Louis encephalitis virus	2019.39	Orthoflavivirus	Orthoflavivirus louisense
I	b	EU879061	THo virus	2019.39
I	b	AY632542	Rocio virus	2019.42	Orthoflavivirus	Orthoflavivirus ilheusense
I	b	KC481679	Ilheus virus	2013.56
I	b	JF895923	Tembusu virus	2018.61	Orthoflavivirus	Orthoflavivirus tembusu
I	b	JX477686	Sitiawan virus	2013.89
I	b	JX236040	Ntaya virus	2019.39	Orthoflavivirus	Orthoflavivirus ntayaense
I	b	KC734549	Israel turkey meningoencephalomyelitis virus	2014.25	Orthoflavivirus	Orthoflavivirus israelense
I	b	AY632545	Bagaza virus	2019.42	Orthoflavivirus	Orthoflavivirus bagazaense
I	b	KF917538	Naranjal virus	2015.17	Orthoflavivirus	Orthoflavivirus aroaense
I	b	AY632536	Aroa virus	2018.61	Orthoflavivirus	Orthoflavivirus aroaense
I	b	AY632538	Iguape virus	2009.26	Orthoflavivirus	Orthoflavivirus aroaense
I	b	KF917535	Aroa virus	2015.17	Orthoflavivirus	Orthoflavivirus aroaense
I	b	LN849009	Cacipacore virus	2016.47
I	b	M12294	West Nile virus	2019.58	Orthoflavivirus	Orthoflavivirus nilense
I	b	DQ211652	West Nile virus	2019.58	Orthoflavivirus	Orthoflavivirus nilense
I	b	AY274504	Kunjin virus	2003.5	Orthoflavivirus	Orthoflavivirus nilense
I	b	MN057643	Koutango virus	2019.95	Orthoflavivirus	Orthoflavivirus koutangoense
I	b	EU082199	Yaounde virus	2019.39
I	b	AF161266	Murray Valley encephalitis virus	2019.39	Orthoflavivirus	Orthoflavivirus murrayense
I	b	M18370	Japanese encephalitis virus	2019.39	Orthoflavivirus	Orthoflavivirus japonicum
I	b	AY453411	Usutu virus	2019.39	Orthoflavivirus	Orthoflavivirus usutuense
I	b	AY898809	Alfuy virus	2006.06	Orthoflavivirus	Orthoflavivirus murrayense
I	b	AY632535	Zika virus	2019.58	Orthoflavivirus	Orthoflavivirus zikaense
I	b	DQ859064	Spondweni virus	2019.58
I	b	AY632540	Kedougou virus	2019.42	Orthoflavivirus	Orthoflavivirus kedougouense
I	b	AF326825	dengue virus type 4	2019.52	Orthoflavivirus	Orthoflavivirus denguei
I	b	AY099336	dengue virus type 3	2019.52	Orthoflavivirus	Orthoflavivirus denguei
I	b	U87411	dengue virus type 2	2019.52	Orthoflavivirus	Orthoflavivirus denguei
I	b	U88536	dengue virus type 1	2019.33	Orthoflavivirus	Orthoflavivirus denguei
I	b	EU159426	Nounane virus	2019.39
I	b	MF139575	Nanay virus	2019.42
I	b	KY320648	Kampung Karu virus	2019.42
I	b	MW032264	Chinese soft-shelled turtle flavivirus	2021.18
I	b	MT762108	Batu Kawa virus	2021.24
I	b	KJ210048	Nhumirim virus	2018.61
I	b	LC497470	Barkedji virus	2019.93
I	b	LC497469	Barkedji-like virus	2019.93
I	b	KF917541	Sokoluk virus	2019.39
I	b	AB114858	Yokose virus	2018.61	Orthoflavivirus	Orthoflavivirus yokoseense
I	b	DQ837641	Entebbe bat virus	2019.39	Orthoflavivirus	Orthoflavivirus entebbeense
I	b	KJ152564	Paraiso Escondido virus	2019.39
I	b	X03700	Yellow fever virus	2019.39	Orthoflavivirus	Orthoflavivirus flavi
I	b	DQ859057	Bouboui virus	2019.39	Orthoflavivirus	Orthoflavivirus boubouiense
I	b	DQ859065	Uganda S virus	2019.39	Orthoflavivirus	Orthoflavivirus ugandaense
I	b	DQ859067	Potiskum virus	2019.39	Orthoflavivirus	Orthoflavivirus saboyaense
I	b	DQ859066	Jugra virus	2019.39	Orthoflavivirus	Orthoflavivirus jugraense
I	b	DQ859056	Banzi virus	2020.55	Orthoflavivirus	Orthoflavivirus banziense
I	b	EU707555	Wesselsbron virus	2019.42	Orthoflavivirus	Orthoflavivirus wesselsbronense
I	b	DQ837642	Sepik virus	2019.39	Orthoflavivirus	Orthoflavivirus sepikense
I	b	KM361634	Fitzroy River virus	2017.5
I	b	DQ859060	Edge Hill virus	2019.39	Orthoflavivirus	Orthoflavivirus edgehillense
I	b	KU308380	Bamaga virus	2018.61
I	b	MZ090957	Long Pine Key virus	2023.35
I	b	KY072986	Panmunjeom flavivirus	2017.72
I	b	KC692067	Ilomantsi virus	2018.61
I	b	MF139576	Marisma mosquito virus	2017.74
I	b	JQ086551	Donggang virus	2019.39
I	b	FJ606789	Lammi virus	2015.47
I	b	JQ308185	Chaoyang virus	2019.39
I	b	MG587038	Binjari virus	2019.87
I	b	LC567151	Psorophora flavivirus	2020.53
I	b	MZ358890	Aripo virus	2021.57
I	b	KF815939	Tyuleniy virus	2019.39	Orthoflavivirus	Orthoflavivirus tyuleniyense
I	b	DQ235144	Meaban virus	2019.39	Orthoflavivirus	Orthoflavivirus meabanense
I	b	MW959115	Saumarez Reef virus	2021.83	Orthoflavivirus	Orthoflavivirus saumarezense
I	b	KF815940	Kama virus	2019.39
I	b	DQ235149	Royal Farm virus	2019.39	Orthoflavivirus	Orthoflavivirus royalense
I	b	MH688511	Karshi virus	2019.25
I	b	L06436	Powassan virus	2019.39	Orthoflavivirus	Orthoflavivirus powassanense
I	b	DQ235145	Gadgets Gully virus	2019.39	Orthoflavivirus	Orthoflavivirus gadgetsense
I	b	MT354614	Omsk hemorrhagic fever virus	2021.12	Orthoflavivirus	Orthoflavivirus omskense
I	b	DQ235151	Turkish sheep encephalitis virus	2007.3	Orthoflavivirus	Orthoflavivirus loupingi
I	b	U27495	Tick-borne encephalitis virus	2019.39	Orthoflavivirus	Orthoflavivirus encephalitidis
I	b	DQ235152	Spanish sheep encephalitis virus	2007.3	Orthoflavivirus	Orthoflavivirus loupingi
I	b	MK007540	Louping ill virus	2020.1	Orthoflavivirus	Orthoflavivirus loupingi
I	b	AF253419	Langat virus	2019.39	Orthoflavivirus	Orthoflavivirus langatense
I	b	JF416958	Kyasanur Forest disease virus	2012.22	Orthoflavivirus	Orthoflavivirus kyasanurense
I	b	JF416957	Alkhumra hemorrhagic fever virus	2012.22	Orthoflavivirus	Orthoflavivirus kyasanurense
I	b	LC582740	Mpulungu flavivirus	2020.98
I	b	KJ469371	Jutiapa virus	2019.39	Orthoflavivirus	Orthoflavivirus jutiapaense
I	b	AJ242984	Modoc virus	2019.39	Orthoflavivirus	Orthoflavivirus modocense
I	b	OL709419	Bukalasa bat virus	2022.93	Orthoflavivirus	Orthoflavivirus bukalasaense
I	b	AJ299445	Montana myotis leukoencephalitis virus	2019.39	Orthoflavivirus	Orthoflavivirus montanaense
I	b	JQ582840	Rio Bravo virus	2012.28	Orthoflavivirus	Orthoflavivirus bravoense
I	b	OL709418	Dakar bat virus	2022.93	Orthoflavivirus	Orthoflavivirus dakarense
I	b	KJ469372	Phnom Penh bat virus	2019.39	Orthoflavivirus	Orthoflavivirus phnompenhense
I	b	KJ469370	Batu Cave virus	2015.17	Orthoflavivirus	Orthoflavivirus phnompenhense
I	b	AF160193	Apoi virus	2019.39	Orthoflavivirus	Orthoflavivirus apoiense
I	c	OL700114	XiangYun flavivirus	2022.6
I	c	LC540441	Tabanus rufidens flavivirus	2020.79
I	c	SRR12063566		2020.5
I	c	LC567153	Mansonia flavivirus	2020.53
I	c	KP688058	Mercadeo virus	2019.39
I	c	KT599442	Culiseta flavivirus	2018.61
I	c	MH899446	Sabethes flavivirus	2018.92
I	c	MH188007	Culex Flavi-like virus	2019.7
I	c	MW434106	Calbertado virus	2021.38
I	c	KX669688	Calbertado virus	2017.47
I	c	JQ957875	Nienokoue virus	2018.61
I	c	KC505248	Palm Creek virus	2019.39
I	c	GQ165809	Nakiwogo virus	2018.61
I	c	MH827524	Quang Binh virus	2019.58
I	c	FJ644291	Quang Binh virus	2019.39
I	c	KC464457	Mosquito flavivirus	2019.39
I	c	AB981186	Mosquito flavivirus	2015.83
I	c	MZ202252	Tafomo virus	2022.36
I	c	HE574573	Culex theileri flavivirus RP-2011	2012.56
I	c	MF153378	Culex theileri flavivirus	2019.42
I	c	AB262759	Culex flavivirus	2019.39
I	c	KT192549	Parramatta River virus	2019.39
I	c	KY345399	Ochlerotatus caspius flavivirus	2019.39
I	c	JQ268258	Hanko virus	2019.39
I	c	MF352616	Mac Peak virus	2018.61
I	c	MF352615	Karumba virus	2017.49
I	c	KX148546	Anopheles flavivirus variant 1	2018.61
I	c	LC567152	Ochlerotatus scapularis flavivirus	2020.53
I	c	KU201526	Xishuangbanna aedes flavivirus	2018.61
I	c	KX907452	Menghai flavivirus	2018.65
I	c	ON949931	Kilpisjarvi flavivirus	2022.61
I	c	AY149905	Kamiti River virus	2019.39
I	c	MH237596	Cell fusing agent virus	2018.38
I	c	LR694076	Cell fusing agent virus	2020.23
I	c	KJ741266	Aedes flavivirus	2015.1
I	c	KC181923	Aedes flavivirus	2013.31
I	c	LC536088	Aedes flavivirus	2020.69
I	d	MK473881	Gammarus pulex flavivirus	2019.34
I	d	OX394161	Sea-firefly flavivirus	2022.98
I	d	OX394156	Photeros flavivirus	2022.98
I	d	MK473877	Gammarus chevreuxi flavivirus	2019.34
I	d	MK473878	Crangon crangon flavivirus	2019.34
I	e	MT075326	Salmon flavivirus	2020.44
I	e	OX394152	African cichlid flavi-like virus	2022.98
I	f	MK473875	Southern pygmy squid flavivirus	2019.34
I	f	MZ229974	Tamana bat virus	2021.62
I	f	MF776369	Cyclopterus lumpus virus	2017.92
I	g	MG599986	Wenzhou shark flavivirus	2018.85
I	g	MW052131	Waxsystermes virus	2021.03
I	g	MW208759	Embiopteran flavi-related virus	2021.26
I	h	MT949664	Flavivirus sp.	2020.81
I	h	OX394159	Chowder bay tunicate associated flavi-like	2022.98
I	i	SRR11829261		2020.5
I	i	SRR6435398		2020.5
I	i	BK059737	Fluviflavili virus	2022.34
I	j	SRR8857871		2020.5
I	j	MT084113	Infectious precocity virus	2021.44
I	k	OM869459	Inopus flavus jingmenvirus 1	2022.54
I	k	LC505052	Mole Culex virus	2021.86
I	k	KM461666	Guaico Culex virus	2016.45
I	k	KR902711	Wuhan cricket virus	2018.61
I	k	KR902725	Wuhan aphid virus 2	2015.82
I	k	KR902721	Wuhan aphid virus 1	2015.82
I	k	KR902713	Wuhan flea virus	2015.82
I	k	MW314690	Trichopteran jingmen-related virus	2021.87
I	k	MW314686	Dipteran jingmen-related virus	2021.87
I	l	MW896920	Hainan jingmen-like virus	2022.58
I	l	MN095531	Jingmen tick virus	2019.82
I	l	MN025516	Jingmen tick virus	2019.59
I	l	MN025512	Jingmen tick virus	2019.59
I	l	MN095523	Jingmen tick virus	2019.82
I	l	OM459837	Jingmen tick virus	2022.46
I	l	JX390986	Mogiana tick virus	2018.61
I	l	MH155890	Jingmen tick virus	2018.88
I	l	MW341210	Kindia tick virus	2022.29
I	l	KJ001582	Jingmen tick virus	2018.61
I	l	MW721965	Jingmen tick virus	2021.95
I	l	MT080097	Mogiana tick virus	2020.36
I	l	MH814977	Rhipicephalus associated flavi-like virus	2019.3
I	l	MH155894	Jingmen tick virus	2018.88
I	l	MK721860	Heilongjiang tick virus	2022.16
I	l	MW896893	Guangdong Jingmen-like virus	2022.58
I	l	MW525322	Yanggou tick virus	2022.35
I	l	LC628196	Takachi virus	2021.98
I	l	MN648774	Alongshan virus	2022.35
II	m	KR902739	Shayang spider virus 4	2015.82
II	m	KR902730	Xinzhou spider virus 3	2015.82
II	m	BK067814	Parasteatoda tepidariorum associated flavi-like	2024.52
II	n	MG599985	Xiamen fanray pesti-like virus	2018.85
II	n	MG599982	Wenzhou pesti-like virus 1	2018.85
II	o	OX394182	Frog pestivirus	2022.98
II	o	OX394178	Glass knifefish pestivirus	2022.98
II	o	KY370100	Rodent pestivirus	2018.88	Pestivirus	Pestivirus Q
II	o	KY370101	Rodent pestivirus	2018.88	Pestivirus	Pestivirus Q
II	o	KJ950914	Norway rat pestivirus	2018.61	Pestivirus	Pestivirus ratti
II	o	OM030319	Jingmen Crocidura shantungensis pestivirus 1	2022.28
II	o	OM451127	Pangolin pestivirus 1	2022.18
II	o	ON024104	Pangolin pestivirus	2022.45	Pestivirus	Pestivirus P
II	o	ON024103	Pangolin pestivirus	2022.45	Pestivirus	Pestivirus P
II	o	ON024102	Pangolin pestivirus	2022.45	Pestivirus	Pestivirus P
II	o	ON024101	Pangolin pestivirus	2022.45	Pestivirus	Pestivirus P
II	o	ON024097	Pangolin pestivirus	2022.45	Pestivirus	Pestivirus P
II	o	ON024090	Pangolin pestivirus	2022.45	Pestivirus	Pestivirus P
II	o	MK636875	Dongyang pangolin virus	2020.17
II	o	EF100713	Porcine pestivirus isolate Bungowannah	2018.61	Pestivirus	Pestivirus australiaense
II	o	MK910229	Phocoena pestivirus	2019.81	Pestivirus	Pestivirus M
II	o	OM030320	Wenzhou Pipistrellus abramus pestivirus 1	2022.28
II	o	KY436034	Linda virus	2018.61	Pestivirus	Pestivirus L
II	o	AY781152	Pronghorn antelope pestivirus	2019.42	Pestivirus	Pestivirus antilocaprae
II	o	AF144617	Pestivirus giraffe-1 H138	2018.61	Pestivirus	Pestivirus giraffae
II	o	KJ660072	Pestivirus PG-2	2014.38
II	o	FJ040215	Bovine viral diarrhea virus 3 Th/04 KhonKaen	2018.61	Pestivirus	Pestivirus brazilense
II	o	M31182	Bovine viral diarrhea virus 1	2018.61	Pestivirus	Pestivirus bovis
II	o	U18059	Bovine viral diarrhea virus 2	2018.64	Pestivirus	Pestivirus tauri
II	o	JX428945	Aydin-like pestivirus	2018.61	Pestivirus	Pestivirus aydinense
II	o	KM408491	Pestivirus Burdur/05-TR	2015.05
II	o	MZ664274	Tunisian sheep-like pestivirus	2024.15	Pestivirus	Pestivirus N
II	o	MK618726	ovine/IT pestivirus	2023.64	Pestivirus	Pestivirus O
II	o	AF326963	Classical swine fever virus	2018.61	Pestivirus	Pestivirus suis
II	o	AF144618	Pestivirus reindeer-1 V60-Krefeld	2016.57
II	o	AF037405	Border disease virus	2018.61	Pestivirus	Pestivirus ovis
II	o	OU592965	Zikole virus	2022.12
II	o	MH282908	Bat pestivirus BtSk-PestV-1/GX2017	2018.89	Pestivirus	Pestivirus S
II	o	MH307700	atypical porcine pestivirus	2019.94	Pestivirus	Pestivirus scrofae
II	p	SRR7976360		2020.5
II	p	SRR7087980		2020.5
II	q	BK067816	Semibalanus balanoides associated flavi-like	2024.52
II	q	KR902731	Beihai barnacle viurs 1	2018.61
II	q	MZ209722	Hangzhou ochthera mantis flavivirus 1	2022
II	q	MZ964986	Flaviviridae sp.	2021.95
II	q	ON746389	Zhangjiakou Flavi tick virus 1	2022.93
II	q	ON811742	Flaviviridae sp.	2022.96
II	q	ON811741	Flaviviridae sp.	2022.96
II	q	MW808978	Haseki tick virus	2023.3
II	q	ON684360	Dermacentor reticulatus pestivirus-like virus	2022.48
II	q	ON811737	Flaviviridae sp.	2022.96
II	q	ON811725	Flaviviridae sp.	2022.96
II	q	ON811721	Flaviviridae sp.	2022.96
II	q	ON811726	Flaviviridae sp.	2022.96
II	q	ON811734	Flaviviridae sp.	2022.96
II	q	ON811733	Flaviviridae sp.	2022.96
II	q	ON811731	Flaviviridae sp.	2022.96
II	q	ON811709	Flaviviridae sp.	2022.96
II	q	ON811706	Flaviviridae sp.	2022.96
II	q	ON811729	Flaviviridae sp.	2022.96
II	q	ON811728	Flaviviridae sp.	2022.96
II	q	ON811714	Flaviviridae sp.	2022.96
II	q	ON811713	Flaviviridae sp.	2022.96
II	q	ON811700	Flaviviridae sp.	2022.96
II	q	ON408075	Bole tick virus 4	2022.78
II	q	ON408074	Bole tick virus 4	2022.78
II	q	MN095535	Bole tick virus 4	2019.82
II	q	MN025505	Trinbago virus	2020.08
II	q	BK067815	Rhipicephalus sanguineus associated flavi-like	2024.52
II	q	ON262323	Camel tick virus	2023.09
II	q	MW561974	Bole tick virus 4	2021.2
II	q	MW561976	Bole tick virus 4	2021.2
II	q	ON811702	Bole tick virus 4	2022.96
II	q	ON811701	Bole tick virus 4	2022.96
II	q	KR902736	Bole tick virus 4	2015.82
II	q	MZ244286	Bole tick virus 4	2021.63
II	q	MW256672	Bemisia tabaci pesti-like virus 1	2021.43
II	q	BK067808	Bemisia tabaci flavi-like virus 2	2024.52
II	q	BK067806	Artemia sinica associated flavi-like virus	2024.52
II	r	KR902740	Sanxia water strider virus 6	2015.82
II	r	MZ209617	Hangzhou flavivirus 1	2021.98
II	r	KR902733	Gamboa mosquito virus	2015.82
II	r	MZ209632	Hangzhou nephotettix cincticeps flavivirus 1	2021.98
II	r	MZ210052	Fushun acrida cinerea flavivirus 1	2021.99
II	r	MZ210009	Fushun laodelphax striatellus flavivirus 1	2021.99
II	r	KR902734	Shuangao lacewing virus 2	2015.82
II	r	OK491477	Xiangshan flavi-like virus 1	2021.83
II	r	BK067811	Locusta migratoria associated flavi-like virus	2024.52
II	r	KR902732	Shayang fly virus 4	2015.82
II	r	LC516843	Sitobion miscanthi flavi-like virus 1	2020.27
II	r	KT309079	Macrosiphum euphorbiae virus 1	2018.61
II	r	BK067812	Plodia interpunctella associated flavi-like	2024.52
II	r	OK491478	Xiangshan flavi-like virus 2	2021.83
II	r	BK067807	Brachymeria lasus associated flavi-like virus	2024.52
II	s	KR902735	Xinzhou spider virus 2	2015.82
II	s	KR902737	Wuhan centipede virus	2015.82
II	s	KR902741	Tacheng tick virus 8	2015.82
II	s	MN661082	Atrato Flavi-like virus 1	2020
II	s	KF726084	Soybean cyst nematode virus 5	2018.61
II	s	BK067809	Gecarcinus lateralis associated flavi-like	2024.52
II	s	OP019096	Eriocheir sinensis Cholera-like Virus	2023.07
II	s	KX267823	Diaphorina citri flavi-like virus	2020.97
II	s	MH620810	Lampyris noctiluca flavivirus 1	2019.23
II	s	MZ852365	Drosophila-associated flavivirus 7	2021.94
II	s	BK067810	Insect associated flavi-like virus	2024.52
II	s	MZ209656	Hangzhou frankliniella intonsa flavivirus 1	2021.98
II	s	MZ209659	Hangzhou frankliniella intonsa flavivirus 2	2021.98
II	s	MN714664	Frankliniella occidentalis flavi-like virus 1	2020.68
II	s	BK067813	Phenacoccus solenopsis associated flavi-like	2024.52
II	s	AB698917	Gentian Kobu-sho-associated virus	2013.23
II	s	BK062903	Sonchus virus 1	2023.24
II	s	BK062902	Coptis virus 1	2023.24
II	s	OM681407	carrot flavi-like virus 1	2022.64
II	s	KY354238	Apis flavivirus	2018.61
III	t	MG599990	Wenling moray eel hepacivirus	2018.85
III	u	KT439329	Human hepegivirus	2018.64	Pegivirus	Pegivirus columbiaense
III	u	KC796076	Pegivirus scotophili	2018.64	Pegivirus	Pegivirus scotophili
III	u	KC796093	Bat pegivirus	2013.37
III	u	BR001715	Tree shrew pegivirus	2021.63
III	u	MT210615	Longquan Rhinolophus pearsonii pegivirus 1	2021.36
III	u	MW897328	Phaiomys leucurus pegivirus	2021.75
III	u	OM030329	Wufeng Crocidura attenuata pegivirus 1	2022.28
III	u	OM030328	Wufeng Blarinella griselda pegivirus 1	2022.28
III	u	MT210614	Wenzhou Rattus tanezumi pegivirus 1	2021.36
III	u	MT210613	Wenzhou Rattus norvegicus pegivirus 1	2021.36
III	u	LC602141	Rodent pegivirus	2021.05	Pegivirus	Pegivirus neotomae
III	u	MG600416	Rodent pegivirus	2018.28	Pegivirus	Pegivirus neotomae
III	u	MT210620	Wufeng Niviventer fulvescens pegivirus 1	2021.36
III	u	MT210617	Longquan Niviventer niviventer pegivirus 1	2021.36
III	u	MT210618	Longquan Niviventer fulvescens pegivirus 1	2021.36
III	u	KC815311	Rodent pegivirus	2018.61	Pegivirus	Pegivirus neotomae
III	u	OP860412	Eospalax rufescens pegivirus	2024.43
III	u	OP860410	Dremomys pernyi pegivirus	2024.43
III	u	KC796087	Bat pegivirus	2013.37
III	u	MW897326	Passer montanus pegivirus	2021.75
III	u	MW897327	Leucosticte brandti pegivirus	2021.75
III	u	MW897329	Montifringilla taczanowskii pegivirus	2021.75
III	u	MW365447	Goose pegivirus 2	2021.32
III	u	MW091548	Goose pegivirus 1	2021.32
III	u	KP890673	Simian pegivirus	2015.89
III	u	KP296858	Simian pegivirus	2015.16
III	u	KF234501	Simian pegivirus	2018.61
III	u	AY196904	GB virus C	2003.92	Pegivirus	Pegivirus hominis
III	u	LT009480	Pegivirus platyrrhini	2016.41
III	u	U94695	GB virus C	2003.17
III	u	LT009478	Pegivirus platyrrhini	2016.41
III	u	AF031827	GB virus C	2002.23
III	u	AB021287	GB virus C	2000.05	Pegivirus	Pegivirus hominis
III	u	AB018667	GB virus C	2000.05
III	u	ON706343	nabpantry virus 9	2022.87
III	u	ON706347	ticpantry virus 5	2023.49
III	u	MT350348	Chimpanzee GB virus C	2020.95
III	u	MT513216	Southwest bike trail virus	2020.78
III	u	MT371437	Marmoset pegivirus	2020.77
III	u	U94421	Pegivirus platyrrhini	2018.61	Pegivirus	Pegivirus platyrrhini
III	u	KC796086	Bat pegivirus	2013.37
III	u	KC796081	Bat pegivirus	2013.37
III	u	KC796089	Bat pegivirus	2013.37
III	u	KC796082	Bat pegivirus	2013.37
III	u	KC796088	Pegivirus sturnirae	2018.64	Pegivirus	Pegivirus sturnirae
III	u	LC617192	Feline pegivirus JP03-3208	2021.41
III	u	KU351669	Pegivirus suis	2018.61	Pegivirus	Pegivirus suis
III	u	KC410872	Equine pegivirus 1	2018.61	Pegivirus	Pegivirus caballi
III	u	MT276199	Pegivirus equi	2020.5
III	u	MK059751	Dolphin pegivirus	2019.04
III	u	GU566734	GB virus-D	2018.61	Pegivirus	Pegivirus pteropi
III	u	KC796073	Bat pegivirus	2013.37
III	u	KC796083	Bat pegivirus	2013.37
III	u	HM047196	Bat GB-like virus JFD-2011	2015.49
III	v	MG334001	Hepacivirus sp.	2018.41
III	w	MG599988	Guangxi chinese leopard gecko hepacivirus	2018.85
III	w	MG599987	Yili teratoscincus roborowskii hepacivirus	2018.85
III	w	MG599989	Hainan oriental leaf-toed gecko hepacivirus	2018.85
III	w	MT371439	Gecko hepacivirus	2020.77
III	w	MG599992	Xiamen sepia Stingray hepacivirus	2018.85
III	w	MG599991	Xiamen guitarfish hepacivirus	2018.85
III	w	MG599993	Western African lungfish hepacivirus	2018.85
III	w	MG599997	Nanhai ghost shark hepacivirus 2	2018.85
III	w	MG599996	Nanhai ghost shark hepacivirus 1	2018.85
III	w	MG599995	Nanhai dogfish shark hepacivirus	2018.85
III	w	KR902729	Wenling shark virus	2018.61
III	w	MG599994	Guangxi houndshark hepacivirus	2018.85
III	w	OX394171	White sucker hepacivirus	2022.98
III	w	OX394163	Cyprichromis hepacivirus	2022.98
III	w	ON595960	Chaetodon aureofaciatus hepacivirus	2023.22
III	w	OX394173	Catfish hepacivirus	2022.98
III	w	OX394150	Viviparous lizard hepacivirus	2022.98
III	w	EF108306	Hepatitis C virus genotype 7	2019.4	Hepacivirus	Hepacivirus hominis
III	w	MH427312	Recombinant Hepacivirus C SA13 JF372-X CIQV	2018.73
III	w	Y13184	Hepatitis C virus genotype 5	2019.39	Hepacivirus	Hepacivirus hominis
III	w	MN712204	Hepacivirus hominis	2020.01
III	w	MN712203	Hepacivirus hominis	2020.01
III	w	AF177036	Hepatitis C virus genotype 2	2019.39
III	w	Y11604	Hepatitis C virus genotype 4	2019.39
III	w	D84262	Hepatitis C virus genotype 6	2019.39
III	w	D17763	Hepatitis C virus genotype 3	2019.39	Hepacivirus	Hepacivirus hominis
III	w	AF009606	Hepatitis C virus genotype 1	2019.52	Hepacivirus	Hepacivirus hominis
III	w	MT955624	Non-primate hepacivirus	2020.76	Hepacivirus	Hepacivirus equi
III	w	KF177391	Hepacivirus horse/DH1/HUN/2013	2014.04
III	w	KP325401	Non-primate hepacivirus NZP1	2019.48	Hepacivirus	Hepacivirus equi
III	w	AB863589	Equine hepacivirus JPN3/JAPAN/2013	2019.48
III	w	KC796078	Hepacivirus otomopis	2019.48	Hepacivirus	Hepacivirus otomopis
III	w	KC796074	Hepacivirus macronycteridis	2019.55	Hepacivirus	Hepacivirus macronycteridis
III	w	KY370091	Rodent hepacvirus	2018.88
III	w	MN564793	Rodent hepacivirus	2020.87	Hepacivirus	Hepacivirus glareoli
III	w	MN587669	Rodent hepacivirus	2020.87	Hepacivirus	Hepacivirus glareoli
III	w	MN587659	Rodent hepacivirus	2020.87	Hepacivirus	Hepacivirus glareoli
III	w	MN587686	Rodent hepacivirus	2020.87	Hepacivirus	Hepacivirus glareoli
III	w	MN587696	Rodent hepacivirus	2020.87	Hepacivirus	Hepacivirus glareoli
III	w	MN587678	Rodent hepacivirus	2020.87	Hepacivirus	Hepacivirus glareoli
III	w	MN587661	Rodent hepacivirus	2020.87	Hepacivirus	Hepacivirus glareoli
III	w	MN587655	Rodent hepacivirus	2020.87	Hepacivirus	Hepacivirus glareoli
III	w	MN587651	Rodent hepacivirus	2020.87	Hepacivirus	Hepacivirus glareoli
III	w	KC411777	Hepacivirus glareoli	2019.39	Hepacivirus	Hepacivirus glareoli
III	w	MG599999	Chinese softshell turtle hepacivirus	2018.85
III	w	MG600000	Chinese broad-headed pond turtle hepacivirus	2018.85
III	w	KC551802	Guereza hepacivirus	2019.58	Hepacivirus	Hepacivirus colobi
III	w	OX394158	Crab-eating macaque hepacivirus	2022.98
III	w	MN691105	Hepacivirus bovis	2020.38
III	w	KP641127	Hepacivirus bovis	2019.55	Hepacivirus	Hepacivirus bovis
III	w	OM030325	Wufeng Typhlomys cinereus hepacivirus 1	2022.48
III	w	MH370348	Sigmodontinae hepacivirus	2019.27
III	w	KC411806	Hepacivirus rhabdomysis	2019.55	Hepacivirus	Hepacivirus rhabdomysis
III	w	MT210609	Wenzhou Suncus murinus hepacivirus 1	2021.36
III	w	MT210605	Wenzhou Apodemus agrarius hepacivirus 1	2021.36
III	w	AF179612	GB virus-B	2019.39	Hepacivirus	Hepacivirus platyrrhini
III	w	MN535729	Bat hepacivirus	2021.57	Hepacivirus	Hepacivirus macronycteridis
III	w	BK013349	Bat hepacivirus	2021.13	Hepacivirus	Hepacivirus macronycteridis
III	w	OM030324	Longquan Rhinolophus pusillus hepacivirus 1	2022.28
III	w	MT210604	Jingmen Rhinolophus sinicus hepacivirus 1	2021.36
III	w	KC796077	Hepacivirus vittatae	2019.55	Hepacivirus	Hepacivirus vittatae
III	w	MT371438	Sifaka hepacivirus	2020.77
III	w	MH824541	Sifaka hepacivirus	2018.91
III	w	MN635449	Possum hepacivrus	2020.06
III	w	KJ950939	Norway rat hepacivirus 2	2019.56	Hepacivirus	Hepacivirus norvegici
III	w	KX905133	Norway rat hepacivirus 1	2023.68	Hepacivirus	Hepacivirus ratti
III	w	KJ950938	Norway rat hepacivirus 1	2019.55	Hepacivirus	Hepacivirus ratti
III	w	MT210611	Wufeng Niviventer niviventer hepacivirus 1	2021.36
III	w	MT210612	Wufeng Niviventer fulvescens hepacivirus 1	2021.36
III	w	MT210607	Longquan Niviventer niviventer hepacivirus 1	2021.36
III	w	MT210608	Longquan Niviventer fulvescens hepacivirus 1	2021.36
III	w	MZ393517	Ringtail hepacivirus	2021.78
III	w	MN564789	Rodent hepacivirus	2020.87	Hepacivirus	Hepacivirus glareoli
III	w	OX394189	Northern treeshrew hepacivirus	2022.98
III	w	MH844500	Hepacivirus sp.	2021.07
III	w	MG211815	Hepacivirus P	2019.83
III	w	MN587680	Rodent hepacivirus	2020.87	Hepacivirus	Hepacivirus glareoli
III	w	MN587695	Rodent hepacivirus	2020.87	Hepacivirus	Hepacivirus glareoli
III	w	MN587671	Rodent hepacivirus	2020.87	Hepacivirus	Hepacivirus glareoli
III	w	MN587656	Rodent hepacivirus	2020.87	Hepacivirus	Hepacivirus glareoli
III	w	KC815310	Rodent hepacivirus	2019.6	Hepacivirus	Hepacivirus glareoli
III	w	MW417366	Rodent hepacivirus	2022.36	Hepacivirus	Hepacivirus glareoli
III	w	MG822666	Rodent hepacivirus	2018.5	Hepacivirus	Hepacivirus glareoli
III	w	KY370094	Rodent hepacvirus	2018.88
III	w	MN242371	Hepacivirus myodae	2020.04
III	w	OV121129	Hepacivirus myodae	2023.53
III	w	MN242369	Hepacivirus myodae	2020.04
III	w	MN242370	Hepacivirus myodae	2020.04
III	w	KC411784	Hepacivirus myodae	2019.55	Hepacivirus	Hepacivirus myodae
III	w	OM030326	Wufeng Typhlomys cinereus hepacivirus 2	2022.28
III	w	MN555567	Rodent hepacivirus	2020.88	Hepacivirus	Hepacivirus glareoli
III	w	OM030327	Wufeng Typhlomys cinereus hepacivirus 3	2022.28
III	w	MZ545681	Gerbil hepacivirus	2022.1
III	w	MG600414	Rodent hepacivirus	2018.28	Hepacivirus	Hepacivirus glareoli
III	w	ON391060	Rhizomys pruinosus hepacivirus	2022.63
III	w	OM480528	Bamboo rat hepacivirus	2022.16
III	w	OM451124	Bamboo rat hepacivirus	2022.18
III	w	MK737639	Duck hepacivirus	2019.49
III	w	MN133813	Jogalong virus	2020.03
III	w	OM203121	Hepacivirus Q	2022.47
III	w	MN062427	Bald eagle hepacivirus	2019.82
IV		SRR11565438		-
IV		SRR7883614		-
IV		SRR7080628		-
IV		MW896903	Inner Mongolia sediment flavi-like virus 3	2022.58
IV		AP014912	Diatom colony associated ssRNA virus 1	2019.7
Outgroup		EU127904	Cucumber leaf spot virus	2018.61
Outgroup		J04357	Red clover necrotic mosaic virus	2018.61
Outgroup		MK301398	Turnip crinkle virus	2019.17
